# Supplementary material for: Changes in health-related quality of life in young-old and old-old patients undergoing elective orthopedic surgery: A systematic review
Source: PLoS One. 2024 Oct 1;19(10):e0308842. doi: 10.1371/journal.pone.0308842 (PMC11444409; doi:10.1371/journal.pone.0308842)
Supplement: S2 File — (CSV) [file pone.0308842.s002.csv]

Title	Authors	Abstract	Published Year	Published Month	Journal	Volume	Issue	Pages	Accession Number	DOI	Ref	Covidence #	Study	Notes	Tags
Age- and health-related quality of life after total hip replacement	Gordon, M.; Greene, M.; Frumento, P.; Rolfson, O.; Garellick, G.; Stark, A.	Background - While age is a common confounder, its impact on health-related quality of life (HRQoL) after total hip replacement is uncertain. This could be due to improper statistical modeling of age in previous studies, such as treating age as a linear variable or by using age categories. We hypothesized that there is a non-linear association between age and HRQoL. Methods - We selected a nation…	2014		Acta Orthopaedica	85	3	244-249		10.3109/17453674.2014.916492	7149	#1219	Gordon 2014	Included
The effects of age on patient-reported outcome measures in total knee replacements	Williams, D. P.; Price, A. J.; Beard, D. J.; Hadfield, S. G.; Arden, N. K.; Murray, D. W.; Field, R. E.	We present a comparison of patient-reported outcomes (PROMs) in relation to patient age, in patients who had received a total (TKR) or unicompartmental knee replacement (UKR). The outcome was evaluated using the Oxford knee score (OKS), EuroQol (EQ-5D) and satisfaction scores. Patients aged 65 to 84 years demonstrated better pre-operative function scores than those aged < 65 years (OKS, p = 0.03;…	2013		Journal of Bone & Joint Surgery - Series B	95 B	1	38-44		10.1302/0301-620x.95b1.28061	7241	#1341	Williams 2013	Included
Comparison of quality of life between elderly patients undergoing TKA	Alentorn-Geli, E.; Leal-Blanquet, J.; Guirro, P.; Hinarejos, P.; Pelfort, X.; Puig-Verdié, L.	The purpose of this study was to compare the short-term changes in quality of life for patients younger than 80 years with those 80 years and older undergoing total knee arthroplasty (TKA). It was hypothesized that patients 80 years and older had a similar quality of life after TKA compared with those younger than 80 years. All consecutive patients undergoing primary TKA were enrolled in this pro…	2013		Orthopedics	36	4	e415-e419		10.3928/01477447-20130327-15	7653	#1867	Alentorn-Geli 2013	Included
The effect of age on pain, function, and quality of life after total hip and knee arthroplasty	Jones, C. A.; Voaklander, D. C.; Johnston, W. C.; Suarez-Almazor, M. E.	Background: As utilization rates for total joint arthroplasty increase, there is a hesitancy to perform this surgery on very old patients. The objective of this prospective study was to compare pain, functional, and health-related quality-of-life outcomes after total hip and total knee arthroplasty in an older patient group (≥80 years) and a representative younger patient group (55-79 years). Met…	2001		Archives of Internal Medicine	161	3	454-460		10.1001/archinte.161.3.454	8911	#3104	Jones 2001	Included
Increasing age does not influence hip-specific functional outcome or health-related quality of life following total hip arthroplasty a five-year prospective cohort study	Clement, N. D.; Smith, K. M.; Baron, Y. J.; McColm, H.; Deehan, D. J.; Holland, J.	Aims The primary aim of our study was to assess the influence of age on hip-specific outcome following total hip arthroplasty (THA). Secondary aims were to assess health-related quality of life (HRQoL) and level of activity according to age. Methods A prospective cohort study was conducted. All patients were fitted with an Exeter stem with a 32 mm head on highly cross-linked polyethylene (X3RimFi…	2022		Bone & Joint Open	3	9	692-700		10.1302/2633-1462.39.Bjo-2022-0085.R1	9313	#3502	Clement 2022	Included
Do Patient Outcomes Vary by Patient Age Following Primary Total Hip Arthroplasty?	Ayers, D. C.; Yousef, M.; Zheng, H.; Yang, W.; Franklin, P. D.	BACKGROUND: Multiple authors have sought to determine what patient characteristics influence outcome after total hip arthroplasty (THA). Age has shown no effect on outcome in some evaluations, while others have reported higher functional improvement in younger patients. The aim of this study was to determine if outcome after THA varies based on patient age., METHODS: A prospective, multicenter co…	2022		The Journal of arthroplasty	37	7S	S510-S516		10.1016/j.arth.2022.03.032	74	#6248	Ayers 2022	Included
Octogenarians Undergoing Medial Unicompartmental Knee Arthroplasty Have Similar Patient-Reported Outcomes as Their Younger Counterparts	Goh, G. S.; Corvi, J. J.; Grace, T. R.; Eralp, I.; Small, I.; Lonner, J. H.	BACKGROUND: As a procedure with lower surgical morbidity, unicompartmental knee arthroplasty (UKA) may present a practical solution for elderly patients with unicompartmental arthritis. However, few studies have analyzed the results of UKA in the extreme elderly. This study compared the functional and perioperative outcomes between octogenarians and age-appropriate controls undergoing UKA., METHO…	2021		The Journal of arthroplasty	36	11	3656-3661		10.1016/j.arth.2021.06.014	155	#6399	Goh 2021	Included
Can Octogenarians Undergoing Total Knee Arthroplasty Experience Similar Functional Outcomes, Quality of Life, and Satisfaction Rates as Their Younger Counterparts? A Propensity Score Matched Analysis of 1188 Patients	Goh, G. S.; Liow, M. H. L.; Chen, J. Y.; Tay, D. K. J.; Lo, N. N.; Yeo, S. J.	BACKGROUND: Current literature lacks consensus regarding the impact of advanced age on the clinical outcomes of total knee arthroplasty (TKA). Moreover, there is paucity of literature on the subjective benefit reported by elderly patients. We compared the functional outcomes, quality of life, and satisfaction rates between octogenarians and age-appropriate controls undergoing primary TKA with a m…	2020		The Journal of arthroplasty	35	7	1833-1839		10.1016/j.arth.2020.02.033	361	#6778	Goh 2020	Included
A prospective study of joint function and the quality of life of patients undergoing total joint replacement	Miao, N. F.; Lin, P. C.	AIMS: To investigate joint functioning and the quality of life (QOL) before and after total knee and total hip replacement and the factors that influence the QOL., METHODS: A longitudinal study was conducted between August 2015 and January 2017. A questionnaire composed of the EQ-5D, Oxford Hip Score, and Oxford Knee Score was used to collect data before surgery and 6 weeks, 3 months, and 6 month…	2018		International journal of nursing practice	24	5	e12675		10.1111/ijn.12675	688	#7382	Miao 2018	Included
Short-term outcome of unicompartmental knee arthroplasty in the octogenarian population	Tadros, B. J.; Dabis, J.; Twyman, R.	PURPOSE: Unicompartmental knee arthroplasty (UKA) provides significant benefits to patients with anteromedial osteoarthritis, with good long-term results. Morbidity and mortality rates are lower, and recovery is quicker. These benefits would be advantageous to the octogenarian population whom carry significant comorbidities. The primary aim was to compare the short-term functional outcome at 2 ye…	2018		Knee surgery, sports traumatology, arthroscopy : official journal of the ESSKA	26	5	1571-1576		10.1007/s00167-017-4639-y	815	#7617	Tadros 2018	Included
The impact of age and preoperative health-related quality of life on patient-reported improvements after total hip arthroplasty	Aalund, P. K.; Glassou, E. N.; Hansen, T. B.	BACKGROUND: Total hip arthroplasty (THA) is a common surgical procedure and approximately 9,500 of these surgeries are performed annually in Denmark. The operation is considered effective and successful with respect to complications, mortality, and implant survival. However, using patient-reported outcome measures, up to 10% of patients are not satisfied with the outcome of their operation. To ad…	2017		Clinical interventions in aging	12		1951-1956	29180858	10.2147/cia.S149493	836	#7652	Aalund 2017	Included
Total hip arthroplasty in geriatric patients - a single-center experience	Anderson, P. M.; Vollmann, P.; Weisenberger, M.; Rudert, M.	BACKGROUND: As advanced age often leads to accumulating comorbidities, geriatric patients are endangered by serious events during total hip arthroplasty. This study was conducted to explore whether or not the benefit in terms of health-related quality of life (HRQoL) was comparable to younger patients., METHODS: At a single academic center, 100 patients meeting the following inclusion criteria we…	2022		Sicot-J	8		12	35380534	10.1051/sicotj/2022011	2451	#10730	Anderson 2022	Included
Factors predictive of functional outcomes and quality of life in patients with fragility hip fracture: A retrospective cohort study	Kang, M. J.; Kim, B. R.; Lee, S. Y.; Beom, J.; Choi, J. H.; Lim, J. Y.	To determine the predictors of functional outcomes and quality of life (QoL) of patients who were surgically treated for fragility hip fracture. This was a retrospective cohort study performed in the 3 tertiary rehabilitation facilities. A total of 165 patients who had undergone surgery for fragility hip fracture were followed up to 6 months postoperatively. The factors expected to be related to …	2023		Medicine (United States)	102	7	E32909		10.1097/md.0000000000032909	6135	#23	Kang 2023	Exclusion reason: data not stratified by age group;
Meaningful values of the EQ-5D3L in patients undergoing primary knee arthroplasty	Yapp, L. Z.; Scott, C. E. H.; Howie, C. R.; MacDonald, D. J.; Simpson, A. H. R. W.; Clement, N. D.	Aims The aim of this study was to report the meaningful values of the EuroQol five-dimension three-level questionnaire (EQ-5D-3L) and EuroQol visual analogue scale (EQ-VAS) in patients undergoing primary knee arthroplasty (KA). Methods This is a retrospective study of patients undergoing primary KA for osteoarthritis in a university teaching hospital (Royal Infirmary of Edinburgh) (1 January 2013…	2022		Bone & Joint Research	11	9	619-628		10.1302/2046-3758.119.Bjr-2022-0054.R1	6186	#81	Yapp 2022	Exclusion reason: data not stratified by age group;
Early patient-reported outcomes from primary hip and knee arthroplasty have improved over the past seven years an analysis of the nhs PRoMs dataset	Sabah, S. A.; Knight, R.; Alvand, A.; Beard, D. J.; Price, A. J.	Aims routinely collected patient-reported outcome measures (proMs) have been useful to quantify and quality-assess provision of total hip arthroplasty (thA) and total knee arthroplasty (tKA) in the UK for the past decade. this study aimed to explore whether the outcome following primary thA and tKA had improved over the past seven years. Methods secondary data analysis of 277,430 primary thAs and…	2022		Bone & Joint Journal	104 B	6	687-695		10.1302/0301-620x.104b6.Bjj-2021-1577.R1	6210	#105	Sabah 2022	Exclusion reason: data not stratified by age group
Internal fixation versus hip arthroplasty in patients with nondisplaced femoral neck fractures: short-term results from a geriatric trauma registry	Laubach, M.; Bläsius, F. M.; Volland, R.; Knobe, M.; Weber, C. D.; Hildebrand, F.; Pishnamaz, M.; Registry for Geriatric Trauma, D. G. U.	Purpose: To determine whether internal fixation (IF) or hip arthroplasty (HA) is associated with superior outcomes in geriatric nondisplaced femoral neck fracture (FNF) patients. Methods: Data from the Registry for Geriatric Trauma of the German Trauma Society (ATR-DGU) were analyzed (IF Group 449 and HA Group 1278 patients). In-hospital care and a 120-day postoperative follow-up were conducted. …	2022		European Journal of Trauma & Emergency Surgery	48	3	1851-1859		10.1007/s00068-021-01801-1	6216	#113	Laubach 2022	Exclusion reason: data not stratified by age group;
Satisfaction, functional outcomes and predictors in hip arthroscopy: a cohort study	van der Valk, M. R.; Wolterbeek, N.; van Assen, T.; Veen, M. R.	Introduction: Hip arthroscopy is not always successful, leading to high rates of total hip arthroplasty (THA) after arthroscopy. The aim of this study was to identify risk factors for THA, revision arthroscopy and low patient satisfaction and to compare outcomes of the different procedures of primary hip arthroscopy. Methods: A total of 91 primary hip arthroscopy procedures in 90 patients (66% fe…	2022		HIP International	32	2	246-252		10.1177/1120700020963363	6235	#135	vanderValk 2022	Exclusion reason: data not stratified by age group;
Prognostic Factors for Mortality, Activity of Daily Living, and Quality of Life in Taiwanese Older Patients within 1 Year Following Hip Fracture Surgery	Chiang, M. H.; Huang, Y. Y.; Kuo, Y. J.; Huang, S. W.; Jang, Y. C.; Chu, F. L.; Chen, Y. P.	Background. Hip fractures among older adults are a major public health concern worldwide. This study investigated the potential clinical factors that predict postoperative 1-year activities of daily living (ADL), quality of life (QoL), and mortality in Taiwanese older adults following hip fracture. Methods. This is a prospective cohort study enrolling older adults (≥60 years) who had undergone hi…	2022		Journal of Personalized Medicine	12	1			10.3390/jpm12010102	6264	#167	Chiang 2022	Exclusion reason: data not stratified by age group;
Prognostic factors for 1-year functional outcome, quality of life, care demands, and mortality after surgery in Taiwanese geriatric patients with a hip fracture: a prospective cohort study	Chen, Y. P.; Kuo, Y. J.; Liu, C. H.; Chien, P. C.; Chang, W. C.; Lin, C. Y.; Pakpour, A. H.	Background: Hip fractures are a major public health concern among elderly individuals. This study aimed to investigate potential perioperative factors that predict 1-year functional outcome, quality of life (QoL), care demands, and mortality in geriatric patients with a hip fracture. Methods: We prospectively enrolled geriatric patients who had undergone hip fracture surgery in one medical center…	2021		Therapeutic Advances in Musculoskeletal Disease	13				10.1177/1759720x211028360	6390	#310	Chen 2021	Exclusion reason: data not stratified by age group;
The high prevalence of sarcopenia and its associated outcomes following hip surgery in Taiwanese geriatric patients with a hip fracture	Chen, Y. P.; Wong, P. K.; Tsai, M. J.; Chang, W. C.; Hsieh, T. S.; Leu, T. H.; Jeff Lin, C. F.; Lee, C. H.; Kuo, Y. J.; Lin, C. Y.	Background: Sarcopenia, which is a common risk factor for falls and fractures, affects the functional outcome and mortality in geriatric populations. However, the prevalence of sarcopenia among geriatric Taiwanese patients with a hip fracture is unknown, nor is the effect of sarcopenia on the outcome of hip surgery. Methods: From December 2017 to February 2019, geriatric patients who underwent su…	2020		Journal of the Formosan Medical Association	119	12	1807-1816		10.1016/j.jfma.2020.02.004	6421	#341	Chen 2020	Exclusion reason: data not stratified by age group;
Open reduction and internal fixation of acetabular fractures in patients of old age	Rommens, P. M.; Schwab, R.; Handrich, K.; Arand, C.; Wagner, D.; Hofmann, A.	Material and methods: There is an ongoing debate on which treatment for acetabular fractures in elderly patients is the most appropriate. This study was set up to identify the role of open reduction and internal fixation of acetabular fractures in persons of old age. We retrospectively reviewed the medical charts and radiological data of all patients older than 65 years, who suffered an isolated …	2020		International Orthopaedics	44	10	2123-2130		10.1007/s00264-020-04672-0	6442	#367	Rommens 2020	Exclusion reason: data not stratified by age group;
Does Age Influence Patient-Reported Outcomes in Unilateral Primary Total Hip and Knee Arthroplasty?	Joly, D. A.; Ludwig, T.; Mahdavi, S.; Khong, H.; Piroozfar, S. G.; Sharma, R.	Background: Total hip arthroplasty (THA) and total knee arthroplasty (TKA) are used to treat patients with end-stage arthritis. Previous studies have not demonstrated a consistent relationship between age and patient-reported outcomes. The purpose of this study is to assess the impact of age on patient-reported outcomes after unilateral primary THA or TKA. Methods: A retrospective review of avail…	2020		Journal of Arthroplasty	35	7	1800-1805		10.1016/j.arth.2020.02.053	6476	#410	Joly 2020	Exclusion reason: Wrong study design;
Changes in health-related quality of life are associated with patient satisfaction following total hip replacement: an analysis of 69,083 patients in the Swedish Hip Arthroplasty Register	Ray, G. S.; Ekelund, P.; Nemes, S.; Rolfson, O.; Mohaddes, M.	Background and purpose — Total hip replacement (THR) aims mainly to improve quality of life via restoration of hip function and provision of pain relief. This study sought to assess whether improvements in quality of life between the preoperative and 1-year postoperative period were associated with patient satisfaction Patients and methods — Data were extracted for 69,083 THR operations with comp…	2020		Acta Orthopaedica	91	1	48-52		10.1080/17453674.2019.1685284	6532	#481	Ray 2020	Exclusion reason: data not stratified by age group;
Patient characteristics and valuation changes impact quality of life and satisfaction in total knee arthroplasty - Results from a German prospective cohort study	Felix, J.; Becker, C.; Vogl, M.; Buschner, P.; Plötz, W.; Leidl, R.	Background: Evaluation of variations in pre- and postoperative patient reported outcomes (PRO) and the association between preoperative patient characteristics and health and satisfaction outcomes after total knee arthroplasty (TKA) may support shared decision-making in Germany. Since previous research on TKA health outcomes indicated valuation differences in longitudinal data, experienced-based …	2019		Health & Quality of Life Outcomes	17	1			10.1186/s12955-019-1237-3	6561	#513	Felix 2019	Exclusion reason: data not stratified by age group;
Uncemented total hip arthroplasty in octogenarian and nonagenarian patients	Toro, G.; Bothorel, H.; Saffarini, M.; Jacquot, L.; Chouteau, J.; Rollier, J. C.	Purpose: While uncemented THA has proven benefits over cemented THA, the use of uncemented components in the elderly remains controversial. The purpose of this study was to compare functional outcomes and complication rates of uncemented THA in patients aged > 80 to patients aged < 80, and determine factors that independently influence functional outcomes. Methods: The authors evaluated 411 conse…	2019		European Journal of Orthopaedic Surgery & Traumatology	29	1	103-110		10.1007/s00590-018-2242-7	6653	#612	Toro 2019	Exclusion reason: missing preoperative and/or postoperative scores; Justine Lau (2023-06-27 15:15:01)(Select): only post-operative values provided ;	question
Longitudinal changes in patient-reported outcome measures following total hip arthroplasty and predictors of deterioration during follow-up: A seven-year prospective international multicentre study	Galea, V. P.; Rojanasopondist, P.; Ingelsrud, L. H.; Troelsen, A.; Rubash, H. E.; Bragdon, C.; Malchau, H.; Huddleston, J. I., III	Aims The primary aim of this study was to quantify the improvement in patient-reported outcome measures (PROMs) following total hip arthroplasty (THA), as well as the extent of any deterioration through the seven-year follow-up. The secondary aim was to identify predictors of PROM improvement and deterioration. Patients and Methods A total of 976 patients were enrolled into a prospective, interna…	2019		Bone & Joint Journal	101 B	7	768-778		10.1302/0301-620x.101b7.Bjj-2018-1491.R1	6674	#634	Galea 2019	Exclusion reason: data not stratified by age group;
Predictors of lower health-related quality of life after operative repair of diaphyseal femur fractures in a low-resource setting	Ibrahim, J. M.; Conway, D.; Haonga, B. T.; Eliezer, E. N.; Morshed, S.; Shearer, D. W.	Background: Little data exists on the negative impact of orthopaedic trauma on quality of life (QOL) in low- and middle-income countries (LMICs). The goal of this study is to investigate the factors associated with lower QOL after operative fixation of femoral shaft fractures in adult patients in a low-resource setting. Methods: This prospective cohort study followed 272 factures in adults underg…	2018		Injury	49	7	1330-1335		10.1016/j.injury.2018.05.021	6746	#716	Ibrahim 2018	Exclusion reason: data not stratified by age group;
Contemporary pain management in elderly patients after hip fracture surgery: Cross-sectional analyses at baseline of a randomized controlled trial	Mak, J. C. S.; Klein, L.; Mason, R. S.; Cameron, I. D.	Background: Adequate pain management following hip fracture surgery reduces length of stay, reduces incidence of delirium, promotes recovery, and improves mobility. Previous research suggests that hip fracture pain is undertreated in some patient subgroups, and that hypovitaminosis D can further aggravate pain which could hinder active rehabilitation. We provide a cross-sectional analysis of the …	2015		Clinical Journal of Pain	31	9	788-793		10.1097/ajp.0000000000000158	7043	#1086	Mak 2015	Exclusion reason: missing preoperative and/or postoperative scores;
Factors influencing health-related quality of life after total hip replacement - A comparison of data from the Swedish and Danish hip arthroplasty registers	Gordon, M.; Paulsen, A.; Overgaard, S.; Garellick, G.; Pedersen, A. B.; Rolfson, O.	Background: There is an increasing focus on measuring patient-reported outcomes (PROs) as part of routine medical practice, particularly in fields such as joint replacement surgery where pain relief and improvement in health-related quality of life (HRQoL) are primary outcomes. Between-country comparisons of PROs may present difficulties due to cultural differences and differences in the provisio…	2013		BMC Musculoskeletal Disorders	14				10.1186/1471-2474-14-316	7229	#1327	Gordon 2013	Exclusion reason: data not stratified by age group;
Health-related quality of life (EQ-5D) before and after orthopedic surgery	Jansson, K. Å; Granath, F.	Background and purpose Population data on mortality and life expectancy are generally available for most countries. However, no longitudinal data based on the health-related quality of life outcome from the EQ-5D instrument have been reported for orthopedic patients. We assessed the effect of orthopedic surgery as measured by EQ-5D. Methods We analyzed EQ-5D data from 2,444 patients who were oper…	2011		Acta Orthopaedica	82	1	82-89		10.3109/17453674.2010.548026	7333	#1458	Jansson 2011	Exclusion reason: data not stratified by age group;
Factors determining quality of life and level of sporting activity after internal fixation of an isolated acetabular fracture	Giannoudis, P. V.; Nikolaou, V. S.; Kheir, E.; Mehta, S.; Stengel, D.; Roberts, C. S.	We investigated whether patients who underwent internal fixation for an isolated acetabular fracture were able to return to their previous sporting activities. We studied 52 consecutive patients with an isolated acetabular fracture who were operated on between January 2001 and December 2002. Their demographic details, fracture type, rehabilitation regime, outcome and complications were documented…	2009		Journal of Bone & Joint Surgery - Series B	91	10	1354-1359		10.1302/0301-620x.91b10.22572	7377	#1519	Giannoudis 2009	Exclusion reason: data not stratified by age group;
Quality of life in postoperative Japanese hip fracture patients: A hospital-based prospective study	Sugeno, N.; Goto, A.; Yasumura, S.; Kikuchi, S. I.	Summary: This study aimed to study quality of life (QOL) in postoperative Japanese hip fracture patients. Although QOL in Japanese patients recovered to pre-fracture levels 1 year following hospitalization, the recovery varied and was associated with physical factors and living arrangements. Introduction: The aim of this study was to investigate quality-of-life (QOL) changes in postoperative Japa…	2008		Archives of Osteoporosis	3	02-Jan	15-Jul		10.1007/s11657-008-0017-1	7404	#1556	Sugeno 2008	Exclusion reason: Not hip or knee arthroplasty;
Life expectancy and cost utility after total hip replacement	Garellick, G.; Malchau, H.; Herberts, P.; Hansson, E.; Axelsson, H.; Hansson, T.	In a prospective study of 410 cemented hip replacements in 372 patients with a mean age of 71 years, mortality after 8 years was 33%. Mortality for patients with osteoarthrosis was lower than in an age matched control population, probably because of a preoperative selection of patients. An estimate of costs and adjusted quality of life has shown that total hip replacement has a good cost utility …	1998		Clinical Orthopaedics & Related Research	346		141-151		10.1097/00003086-199801000-00021	7538	#1749	Garellick 1998	Exclusion reason: doesn't use EQ-5D, SF-36, or SF-12;
Patient factors predict functional outcomes after cruciate retaining TKA: A 2-year follow-up analysis	Roth, J. S.; Buehler, K. C.; Shen, J.; Naughton, M.	We analyzed preoperative patient characteristics and postoperative functional outcomes to identify the most predictive preoperative characteristics of postoperative functional outcome for Cruciate Retaining (CR) TKA. In a prospective, multicenter study, 307 knees with minimum 2-year follow-up were first divided into groups based on 2-year functional performance. Logistic regression then determine…	2013		Journal of Arthroplasty	28	8	1321-1326		10.1016/j.arth.2013.01.009	7602	#1818	Roth 2013	Exclusion reason: data not stratified by age group;
Long-term patient-reported outcomes after total hip replacement: Comparison to the general population	Gould, V. C.; Blom, A. W.; Wylde, V.	Hip replacement is one of the most common elective procedures performed in the NHS, with patients generally reporting good mid-term outcomes. However, patient-reported long-term outcomes have been less well studied. The aim of this study was to explore the extent of variation in long-term patient reported outcomes after total hip replacement (THR), and to compare outcomes to a control population …	2012		HIP International	22	2	160-165		10.5301/hip.2012.9230	7797	#2010	Gould 2012	Exclusion reason: doesn't use EQ-5D, SF-36, or SF-12;
Expectation, satisfaction and clinical outcome of patients after total knee arthroplasty	Becker, R.; Döring, C.; Denecke, A.; Brosz, M.	Purpose: There is a well-known difference between patients expectation, satisfaction and the measured clinical outcome in total knee arthroplasty (TKA). It has been hypothesized that higher expectation prior to surgery and higher satisfaction will show better clinical outcome according to well-established scoring systems, frequently used for assessment after TKA. Methods: A consecutive group of 1…	2011		Knee Surgery, Sports Traumatology, Arthroscopy	19	9	1433-1441		10.1007/s00167-011-1621-y	7883	#2094	Becker 2011	Exclusion reason: data not stratified by age group;
Predicting the longer-term outcomes of total hip replacement	Gandhi, R.; Dhotar, H.; Davey, J. R.; Mahomed, N. N.	Objective. The objective of this study was to identify the patient-level predictors (age, sex, body mass index, mental health, and comorbidity) for a sustained functional outcome at a minimum 1 year of followup after total hip replacement (THR). Methods. We reviewed data from our registry on 636 consecutive patients from 1998 to 2005. Demographic data and the outcome scores of the Western Ontario…	2010		Journal of Rheumatology	37	12	2573-2577		10.3899/jrheum.100149	7964	#2171	Gandhi 2010	Exclusion reason: data not stratified by age group;
Quality of life after joint replacement for osteoarthritis	Núñez, M.; Núñez, E.; Lozano, L.; Sastre, S.; Segur, J. M.	The increasing prevalence of osteoarthritis and the consequent demand for joint arthroplasty is reflected by the increasing use of health resources and quantification of the effectiveness of clinical and surgical interventions. Health-related quality-of-life instruments are valid in quantifying outcomes after joint arthroplasty. Many pre-and postoperative factors affect outcomes, which could be i…	2010		Aging Health	6	4	481-494		10.2217/ahe.10.39	8000	#2204	Núñez 2010	Exclusion reason: Wrong study design;
Predicting the longer term outcomes of total knee arthroplasty	Gandhi, R.; Dhotar, H.; Razak, F.; Tso, P.; Davey, J. R.; Mahomed, N. N.	We asked the question of what are the patient level predictors (age, gender, body mass index, education, ethnicity, mental health, and comorbidity) for a sustained functional benefit at a minimum of 1 year follow-up after total knee arthroplasty(TKA). Five hundred fifty-one consecutive patients were reviewed from our joint registry between the years of 1998 and 2005. Baseline demographic data and…	2010		Knee	17	1	15-18		10.1016/j.knee.2009.06.003	8103	#2307	Gandhi 2010	Exclusion reason: data not stratified by age group;
A 5 year prospective study of patient-relevant outcomes after total knee replacement	Nilsdotter, A. K.; Toksvig-Larsen, S.; Roos, E. M.	Objective: To prospectively describe self-reported outcomes up to 5 years after total knee replacement (TKR) in Osteoarthritis (OA) and to study which patient-relevant factors may predict outcomes for pain and physical function (PF). Methods: 102 consecutive patients with knee OA, 63 women and 39 men, mean age 71 (51-86) assigned for TKR at the Department of Orthopaedics at Lund University Hospit…	2009		Osteoarthritis & Cartilage	17	5	601-606		10.1016/j.joca.2008.11.007	8182	#2389	Nilsdotter 2009	Exclusion reason: data not stratified by age group;
Predictors of health-related quality-of-life change after total hip arthroplasty	Quintana, J. M.; Escobar, A.; Aguirre, U.; Lafuente, I.; Arenaza, J. C.	Various parameters have been considered as possible predictors of health-related quality-of-life outcomes after THA in patients with hip osteoarthritis. We hypothesized the preintervention health status is the main and more homogeneous predictor of changes of the different aspects of health-related quality-of-life outcomes, mental health status has an important influence on results, whereas other…	2009		Clinical Orthopaedics & Related Research	467	11	2886-2894		10.1007/s11999-009-0868-9	8209	#2417	Quintana 2009	Exclusion reason: data not stratified by age group;
Predictors of quality of life outcomes after revision total hip replacement	Biring, G. S.; Masri, B. A.; Greidanus, N. V.; Duncan, C. P.; Garbuz, D. S.	A prospective cohort of 222 patients who underwent revision hip replacement between April 2001 and March 2004 was evaluated to determine predictors of function, pain and activity level between one and two years post-operatively, and to define quality of life outcomes using validated patient reported outcome tools. Predictive models were developed and proportional odds regression analyses were per…	2007		Journal of Bone & Joint Surgery - Series B	89	11	1446-1451		10.1302/0301-620x.89b11.19617	8356	#2563	Biring 2007	Exclusion reason: data not stratified by age group;
Outcome Assessment in the Elderly After Total Hip Arthroplasty	Wood, G. C. A.; McLauchlan, G. J.	An analysis of the Short-Form 36 (SF-36) and Oxford Hip questionnaires, were used to assess 2 randomized groups, by either mail or interview, at a minimum 10-year follow up after total hip arthroplasty. Ninety-nine patients (median age 77 years) were reviewed at a median 11 years after total hip arthroplasty. There was a 91% response rate to participation in the study. There was no significant di…	2006		Journal of Arthroplasty	21	3	398-404		10.1016/j.arth.2004.12.062	8517	#2723	Wood 2006	Exclusion reason: data not stratified by age group;
Health-related quality of life after hip replacement	Padua, R.; Romanini, E.; Gillio, A.; Bondì, R.; Ceccarelli, E.; Campi, S.; Pecorelli, F.	Total hip replacement is widely known to be effective in the management of pain and functional status. Instead, less is known regarding patients' perspective through the measurement of health-related quality of life. A retrospective study was conducted to evaluate patient-relevant outcomes in a homogeneous sample of patients who underwent total hip replacement. Long-term results were evaluated th…	2005		Journal of Orthopaedics & Traumatology	6	1	14-Oct		10.1007/s10195-005-0073-x	8608	#2806	Padua 2005	Exclusion reason: missing preoperative and/or postoperative scores;
Hip fracture-related changes in health ratings of older patients with cognitive impairment	Cree, M. W.	A hip fracture is traumatic for many older adults often leading to declines in both health and health perception. Although health ratings often decrease from pre- to post-fracture, nothing is known about what influences cognitively impaired patients to assess their post-fracture health as they do. We developed a causal model of health perception following a hip fracture and previously reported th…	2004		Aging & Mental Health	8	6	524-529		10.1080/13607860412331303810	8647	#2844	Cree 2004	Exclusion reason: data not stratified by age group;
Patient Quality of Life during the 12 Months Following Joint Replacement Surgery	Fitzgerald, J. D.; Orav, E. J.; Lee, T. H.; Marcantonio, E. R.; Poss, R.; Goldman, L.; Mangione, C. M.	Objective. To determine whether preoperative characteristics influence quality of life outcomes 1, 6, and 12 months after joint replacement surgery. Methods. Patients (n = 222) with osteoarthritis undergoing primary joint replacement surgery at a university hospital between November 1990 and March 1993 were prospectively studied. Bodily pain and physical function were assessed preoperatively and …	2004		Arthritis Care & Research	51	1	100-109		10.1002/art.20090	8688	#2884	Fitzgerald 2004	Exclusion reason: missing preoperative and/or postoperative scores;
Functional outcome and quality of life following hip fracture in elderly women: A prospective controlled study	Boonen, S.; Autier, P.; Barette, M.; Vanderschueren, D.; Lips, P.; Haentjens, P.	The aim of this prospective study was to document the functional outcome and quality of life (QoL) over 1 year following hip fracture in elderly women. A total of 159 unselected elderly women with a first hip fracture were matched for age and residence with an equal number of control women. Functional status was measured by completing a Rapid Disability Rating Scale version 2 (RDRS-2) questionnai…	2004		Osteoporosis International	15	2	87-94		10.1007/s00198-003-1515-z	8691	#2887	Boonen 2004	Exclusion reason: data not stratified by age group;
Predicting the outcome of total knee arthroplasty	Lingard, E. A.; Katz, J. N.; Wright, E. A.; Sledge, C. B.	Background: The relief of pain and the restoration of functional activities are the main outcomes of primary total knee arthroplasty for the treatment of osteoarthritis. This paper examines the preoperative predictors of pain and functional outcome at one and two years following total knee arthroplasty. Methods: Patients were recruited for a prospective observational study of primary total knee a…	2004		Journal of Bone & Joint Surgery	86	10	2179-2186		10.2106/00004623-200410000-00008	8697	#2895	Lingard 2004	Exclusion reason: data not stratified by age group; Carrie Chen (2023-06-27 13:24:35)(Select): Can't find FT;
Predictors of patient relevant outcome after total hip replacement for osteoarthritis: A prospective study	Nilsdotter, A. K.; Petersson, I. F.; Roos, E. M.; Lohmander, L. S.	Objectives: To investigate prospectively long term patient relevant outcomes after unilateral total hip replacement (THR) for osteoarthritis (OA). To identify non-responders to this intervention and patient related predictors of unsatisfactory outcome. Methods: A case-control study comparing health related quality of life of 219 patients (mean age 71) after THR with that of a matched reference gr…	2003		Annals of the Rheumatic Diseases	62	10	923-930		10.1136/ard.62.10.923	8733	#2925	Nilsdotter 2003	Exclusion reason: data not stratified by age group;
Determinants of function after total knee arthroplasty	Jones, C. A.; Voaklander, D. C.; Suarez-Almazor, M. E.	Background and Purpose. Decreasing hospital stays for patients with total knee arthroplasties (TKAs) have a direct effect on rehabilitation. The identification of modifiable determinants of postsurgical functional status would help physical therapists plan for discharge from hospitals. The purpose of this study was to identify preoperative determinants of functional status after a TKA. Participan…	2003		Physical Therapy	83	8	696-706		10.1093/ptj/83.8.696	8740	#2933	Jones 2003	Exclusion reason: data not stratified by age group;
Age and waiting time as predictors of outcome after total hip replacement for osteoarthritis	Nilsdotter, A. K.; Lohmander, L. S.	Objective. To investigate in a prospective study the relationship between age, pre-operative status, waiting time and post-operative outcome in patients assigned for unilateral total hip replacement (THR) due to osteoarthritis (OA). Method. One hundred and forty-eight patients (mean age 71 yr) with primary OA of the hip were investigated pre-operatively and 3, 6 and 12 months post-operatively wit…	2002		Rheumatology	41	11	1261-1267			8816	#3010	Nilsdotter 2002	Exclusion reason: only includes component of EQ-5D, SF-36, SF-12; Justine Lau (2023-06-27 15:20:29)(Select): includes patients 50+;
Quality of Life and Femoral Neck Fractures	Tidermark, J.		2002		Acta Orthopaedica Scandinavica	74	sup309	1-60		10.1080/000164702760300007	8850	#3043	Tidermark 2002	Exclusion reason: Small sample size;
Quality of life in elderly patients with artificial hip replacement	Lisai, A.; Ghione, M.; Massè, A.	Background. This study aimed to monitor quality of life in elderly patients undergoing hip replacement surgery using a Deon type endoprosthesis consequent to medial fracture of the femoral neck and to evaluate the efficacy of the Short Form 36 Questionnaire as a means of studying this elderly population. Methods. We carried out a retrospective analysis of 94 patients operated at the 1st Universit…	2001		Minerva Ortopedica e Traumatologica	52	05-Apr	201-210			8883	#3078	Lisai 2001	Exclusion reason: no FT;
Postoperative 6-month and 1-year evaluation of health-related quality of life in total hip replacement patients	Chiu, H. C.; Mau, L. W.; Hsu, Y. C.; Chang, J. K.	Background and purpose: During the last decade, health-related quality of life (HRQOL) has been recognized as a principal outcome measure for total hip replacement (THR). However, most THR outcome studies in Taiwan have limited their assessments to the areas of pain relief and physical function. This study examined the effects of THR on quality of life. Methods: A longitudinal prospective study d…	2001		Journal of the Formosan Medical Association	100	7	461-465	11579611		8889	#3084	Chiu 2001	Exclusion reason: no FT; Carrie Chen (2023-06-29 00:53:09)(Select): Can't find FT; Justine Lau (2023-06-27 10:13:35)(Select): Could not find full text - JL;
Health related quality of life outcomes after total hip and knee arthroplasties in a community based population	Jones, C. A.; Voaklander, D. C.; Johnston, D. W. C.; Suarez-Almazor, M. E.	Objective. To quantify the magnitude of change seen with pain, function, and quality of life outcomes 6 months after total hip and knee arthroplasties (THA, TKA) within a community based cohort of a regional health district. Methods. An inception cohort of 504 patients who received primary THA (228) or TKA (276) was prospectively followed. All patients resided in the community and were assessed w…	2000		Journal of Rheumatology	27	7	1745-1752			8962	#3157	Jones 2000	Exclusion reason: no FT; Carrie Chen (2023-06-29 00:55:49)(Select): Can't find FT; Justine Lau (2023-06-27 16:03:57)(Select): can't find ;
Outcomes of total hip and knee replacement: Preoperative functional status predicts outcomes at six months after surgery	Fortin, P. R.; Clarke, A. E.; Joseph, L.; Liang, M. H.; Tanzer, M.; Ferland, D.; Phillips, C.; Partridge, A. J.; Bélisle, P.; Fossel, A. H.; Mahomed, N.; Sledge, C. B.; Katz, J. N.	Objective. To determine whether patients with knee or hip osteoarthritis (OA) who have worse physical function preoperatively achieve a postoperative status that is similar to that of patients with better preoperative function. Methods. This study surveyed an observational cohort of 379 consecutive patients with definite OA who were without other inflammatory joint diseases and were undergoing ei…	1999		Arthritis & Rheumatism	42	8	1722-1728		10.1002/1529-0131(199908)42:8<1722::Aid-anr22>3.0.Co;2-r	9028	#3224	Fortin 1999	Exclusion reason: data not stratified by age group; Carrie Chen (2023-06-27 13:34:23)(Select): Can't find FT;
Determinants of health-related quality of life following elective total hip replacement	Hopman, W. M.; Mantle, M.; Towheed, T. E.; MacKenzie, T. A.	This study examined the patient perspective of surgical success through the measurement of health-related quality of life (HRQOL), in order to identify the patient characteristics and process issues associated with postoperative changes in health status. Patients completed the RAND 36-item Health Survey 1.0 (SF-36) prior to surgery and at 6 months following surgery. Baseline patient demographic a…	1999		American Journal of Medical Quality	14	3	110-116		10.1177/106286069901400302	9053	#3249	Hopman 1999	Exclusion reason: data not stratified by age group;
Health-related quality of life and the assessment of outcomes of total hip replacement surgery	Fitzpatrick, R.; Dawson, J.	Health-related quality of life is the primary objective of total hip replacement surgery, but optimal methods of assessing this construct have not been agreed. A sample of 186 patients receiving total hip replacement surgery were invited to complete a number of assessments pre-surgically and again at a six month follow-up clinic. On both occasions, they completed the Oxford Hip Score, the SF-36 a…	1997		Psychology & Health	12	6	793-803		10.1080/08870449708406740	9130	#3327	Fitzpatrick 1997	Exclusion reason: data not stratified by age group;
Long-term health related quality of life in total knee arthroplasty	González-Sáenz-de-Tejada, M.; Quintana, J. M.; Arenaza, J. C.; Azcarate-Garitano, J. R.; Esnaola-Guisasola, P. M.; García-Sánchez, I.; Baguer-Antonio, A.; Bilbao-González, A.	Background: To analyze evolution and factors related with greater gains in Health Related Quality of Life (HRQOL) and with a greater probability of exceed their corresponding minimal clinically important differences (MCID) in patients with Osteoarthritis of the knee, undergoing total knee arthroplasty (TKA) at long-term. Methods: Data were obtained from two previously recruited multicenter cohort…	2023		BMC Musculoskeletal Disorders	24	1			10.1186/s12891-023-06399-6	9214	#3404	González-Sáenz-de-Tejada 2023	Exclusion reason: doesn't use EQ-5D, SF-36, or SF-12;
Improvements in functional outcome and quality of life are not sustainable for patients ≥ 68 years old 10 years after total knee arthroplasty	Woo, B. J.; Chen, J. Y.; Lai, Y. M.; Liow, M. H. L.; Lo, N. N.; Yeo, S. J.	Purpose: The aims of this study are to evaluate whether improvements in functional outcome and quality of life are sustainable 10 years after total knee arthroplasty (TKA), and the age cut-off for clinical deterioration in outcomes Methods: Prospectively collected registry data of 120 consecutive patients who underwent TKA at a tertiary hospital in 2006 was analysed. All patients were assessed at…	2021		Knee Surgery, Sports Traumatology, Arthroscopy	29	10	3330-3336		10.1007/s00167-020-06200-4	9463	#3649	Woo 2021	Exclusion reason: data not stratified by age group;
Psychosocial Determinants of Total Knee Arthroplasty Outcomes Two Years After Surgery	Lopez-Olivo, M. A.; Ingleshwar, A.; Landon, G. C.; Siff, S. J.; Barbo, A.; Lin, H. Y.; Suarez-Almazor, M. E.	Objective: To evaluate the association of preoperative psychosocial and demographic factors with total knee arthroplasty (TKA) outcomes and satisfaction in patients with osteoarthritis (OA) of the knee at 24 months after surgery. Methods: A prospective cohort study of patients undergoing TKA was conducted. Outcome measures included: Western Ontario and McMaster Universities Osteoarthritis Index (…	2020		ACR Open Rheumatology	2	10	573-581		10.1002/acr2.11178	9596	#3784	Lopez-Olivo 2020	Exclusion reason: data not stratified by age group;
Temporal patterns of commonly used clinical outcome scales during a 5-year period after total knee arthroplasty	Tiwari, V.; Lee, J.; Sharma, G.; Kang, Y. G.; Kim, T. K.	Background: It is not established beyond doubt whether improvements in functional outcome after total knee arthroplasty (TKA) are maintained in the long term. We therefore investigated the temporal patterns of functional outcome [using range of motion (ROM), American Knee Society (AKS) score, Western Ontario and McMaster Universities Arthritis Index (WOMAC) score, and 36-Item Short Form Health Su…	2019		Journal of Orthopaedics & Traumatology	20	1			10.1186/s10195-019-0520-8	9753	#3935	Tiwari 2019	Exclusion reason: data not stratified by age group;
Timeline of functional recovery after hip fracture in seniors aged 65 and older: a prospective observational analysis	Fischer, K.; Trombik, M.; Freystätter, G.; Egli, A.; Theiler, R.; Bischoff-Ferrari, H. A.	Summary: We investigated the timeline of functional recovery after hip fracture over 12 months in adults age ≥ 65 years using objective lower extremity function tests and subjective physical functioning. Objective functional recovery was largely complete in the first 6 months, whereas subjective recovery improved up to 9 months after hip fracture. Introduction: Hip fractures are a major cause of …	2019		Osteoporosis International	30	7	1371-1381		10.1007/s00198-019-04944-5	9811	#3999	Fischer 2019	Exclusion reason: doesn't use EQ-5D, SF-36, or SF-12;
Functional outcome and quality of life in patients with hip fracture after total knee arthroplasty	Koh, D. T. S.; Chen, J. Y.; Yew, A. K. S.; Chong, H. C.; Hao, Y.; Pang, H. N.; Tay, D. K. J.; Chia, S. L.; Lo, N. N.; Yeo, S. J.	Introduction: Hip fractures are a cause of significant morbidity. While rare, ipsilateral hip fractures within 12 months after total knee arthroplasty (TKA) can negatively affect the functional outcome and the quality of life for patients who have had TKA. This aim of this study is to investigate (1) the incidence of hip fracture within 12 months after TKA and (2) the influence of hip fracture af…	2019		Journal of Orthopaedic Surgery	27	2			10.1177/2309499019852338	9827	#4017	Koh 2019	Exclusion reason: Small sample size;
Cemented exeter total hip arthroplasty with a 32 mm head on highly crosslinked polyethylene does age influence functional outcome, satisfaction, activity, stem migration, and periprosthetic bone mineral density?	Clement, N. D.; Bardgett, M.; Merrie, K.; Furtado, S.; Bowman, R.; Deehan, D. J.; Holland, J.; Langton, D. J.	Objectives our primary aim was to describe migration of the exeter stem with a 32 mm head on highly crosslinked polyethylene and whether this is influenced by age. our secondary aims were to assess functional outcome, satisfaction, activity, and bone mineral density (BMD) according to age. Patients and Methods A prospective cohort study was conducted. patients were recruited into three age groups…	2019		Bone & Joint Research	8	6	275-287		10.1302/2046-3758.86.Bjr-2018-0300.R1	9881	#4070	Clement 2019	Exclusion reason: data not stratified by age group;
Factors influencing health-related quality of life after total hip arthroplasty	Umehara, N.; Mitani, S.; Namba, Y.	Total hip arthroplasty (THA) is an established treatment approach with which good recovery is expected in patients. However, the postoperative satisfaction of THA patients, and factors that affect their treatment outcomes are unclear. We investigated 125 Japanese patients who underwent a primary THA between January 2011 and August 2013. The posterolateral (PL) and muscle-sparing anterolateral (AL…	2016		Acta Medica Okayama	70	2	89-96			10356	#4518	Umehara 2016	Exclusion reason: missing preoperative and/or postoperative scores;
A Prospective, Longitudinal Study of Patient Satisfaction Following Total Knee Arthroplasty Using the Short-Form 36 (SF-36) Survey Stratified by Various Demographic and Comorbid Factors	Pivec, R.; Issa, K.; Given, K.; Harwin, S. F.; Greene, K. A.; Hitt, K. D.; Shi, S.; Mont, M. A.	The purpose of this study was to evaluate the longitudinal variations in SF-36 physical and mental scores and the effects of demographics and comorbidities after TKA. This prospective study evaluated 108 men and 173 women who had a mean age of 66. years. All patients were followed for a minimum of five years and SF-36 physical and mental component scores were evaluated longitudinally. Physical sc…	2015		Journal of Arthroplasty	30	3	374-378		10.1016/j.arth.2014.10.013	10485	#4642	Pivec 2015	Exclusion reason: data not stratified by age group;
Association between body mass index change and outcome in the first year after total knee arthroplasty	Mackie, A.; Muthumayandi, K.; Shirley, M.; Deehan, D.; Gerrand, C.	There is an association between obesity, osteoarthritis and total knee arthroplasty (TKA), but little is known about how postoperative weight change influences outcomes. Primary TKA patients were identified from an institutional arthroplasty registry. BMI and patient reported outcome measures (PROMs, specifically WOMAC and SF36) were recorded for 1545 patients preoperatively and up to 3 years pos…	2015		Journal of Arthroplasty	30	2	206-209		10.1016/j.arth.2014.09.003	10497	#4654	Mackie 2015	Exclusion reason: data not stratified by age group;
Evaluating the Functional and Psychological Outcomes Following Periprosthetic Femoral Fracture After Total Hip Arthroplasty	Islam, R.; Lanting, B.; Somerville, L.; Hunter, S. W.	Background: A fall after total hip arthroplasty (THA) that results in a periprosthetic femoral fracture (PPF) can have devastating functional and psychological consequences in older adults. There are few studies that have evaluated both functional and psychological outcomes of PPF post-THA in the same cohort. Methods: This is a retrospective study of 130 people who underwent revision THA between …	2022		Arthroplasty Today	18		57-62		10.1016/j.artd.2022.08.012	10765	#4919	Islam 2022	Exclusion reason: data not stratified by age group;
Functional Outcomes Following Hip Replacement in Community-Dwelling Older Adults	Wang, Y.; Owen, A.; Franks, A.; Ackerman, I.; Fitzgerald, S. M.; Liew, S.; Woods, R. L.; Wluka, A. E.; McNeil, J. J.; Cicuttini, F. M.	Uncertainty remains regarding the benefit of hip replacement in older adults in the context of age-related decline in physical function. This study aimed to examine the effect of hip replacement on functional outcomes and identify factors associated with clinically important improvement in physical function postoperatively in community-dwelling older adults. This cohort study was performed within…	2022		Journal of Clinical Medicine	11	17			10.3390/jcm11175117	10788	#4940	Wang 2022	Exclusion reason: missing preoperative and/or postoperative scores;	question
Quality of life outcomes in patients undergoing knee replacement surgery: longitudinal findings from the QPro-Gin study	Siviero, P.; Marseglia, A.; Biz, C.; Rovini, A.; Ruggieri, P.; Nardacchione, R.; Maggi, S.	Background: Many patients report postoperative pain, limited improvement in physical function and poor quality of life (QOL) after knee replacement surgery. Our study uses baseline predictors of change to investigate the QOL of patients with knee osteoarthritis 3-months after knee replacement surgery. Methods: A prospective observational study was designed to evaluate patients (n = 132) scheduled…	2020		BMC Musculoskeletal Disorders	21	1			10.1186/s12891-020-03456-2	11046	#5166	Siviero 2020	Exclusion reason: data not stratified by age group;
Changes in Expectation Fulfillment Following Total Knee Arthroplasty: A 10-Year Follow-Up Study	Yapp, L. Z.; Clement, N. D.; Macdonald, D. J.; Howie, C. R.; Scott, C. E. H.	Background: This study aims to investigate how expectation fulfillment changes up to 10 years following total knee arthroplasty (TKA). Methods: Preoperative data were collected for 323 patients undergoing TKA (Hospital for Special Surgery Knee Replacement Expectations survey, Oxford Knee Score [OKS], and Short Form [SF]-12). Expectation fulfillment, OKS, SF-12, and patient satisfaction were asses…	2020		Journal of Arthroplasty	35	7	1826-1832		10.1016/j.arth.2020.02.064	11057	#5175	Yapp 2020	Exclusion reason: data not stratified by age group;
The rate and predictors of patient satisfaction after total knee arthroplasty are influenced by the focus of the question: A standard satisfaction question is required	Clement, N. D.; Bardgett, M.; Weir, D.; Holland, J.; Gerrand, C.; Deehan, D. J.	Aims The primary aim of this study was to assess the rate of patient satisfaction one year after total knee arthroplasty (TKA) according to the focus of the question asked. The secondary aims were to identify independent predictors of patient satisfaction according to the focus of the question. Patients and Methods A retrospective cohort of 2521 patients undergoing a primary unilateral TKA were i…	2018		Bone & Joint Journal	100B	6	740-748		10.1302/0301-620x.100b6.Bjj-2017-1292.R1	11288	#5368	Clement 2018	Exclusion reason: data not stratified by age group;
Long-term patient reported outcomes following acetabular fracture fixation	Verbeek, D. O.; van der List, J. P.; Tissue, C. M.; Helfet, D. L.	Introduction: Patient reported outcome scores may be the preferred method to assess clinical results following acetabular fracture fixation. However, in current acetabular fracture research, there is a scarcity of studies using these scores and long-term follow-up is lacking. The aim of this study is to describe long-term patient reported outcomes following acetabular fracture surgery and to eval…	2018		Injury	49	6	1131-1136		10.1016/j.injury.2018.04.031	11289	#5369	Verbeek 2018	Exclusion reason: data not stratified by age group;
What Is the Impact of Advancing Age on the Outcomes of Total Hip Arthroplasty?	Murphy, B. P. D.; Dowsey, M. M.; Spelman, T.; Choong, P. F. M.	Background: The global demand for total hip arthroplasty (THA) is increasing, underscoring its moniker as the “operation of the century.” However, debate still exists as to whether the elderly who undergo the operation achieve the same outcomes as those younger. In this study, we sought to investigate the association between older age and the risks and benefits of THA. Methods: In this study, we …	2018		Journal of Arthroplasty	33	4	1101-1107.e1101		10.1016/j.arth.2017.11.010	11312	#5387	Murphy 2018	Exclusion reason: missing preoperative and/or postoperative scores; Carrie Chen (2023-06-28 01:33:40)(Select): It sounds like they included any pts under 80 yrs; Justine Lau (2023-06-27 10:55:02)(Select): Not sure if <80 group includes non-older adults ? ;	question
Factors associated with health-related quality of life, hip function, and health utility after operative management of femoral neck fractures	Sprague, S.; Bhandari, M.; Heetveld, M. J.; Liew, S.; Scott, T.; Bzovsky, S.; Heels-Ansdell, D.; Zhou, Q.; Swiontkowski, M.; Schemitsch, E. H.	Aims The primary aim of this prognostic study was to identify baseline factors associated with physical health-related quality of life (HRQL) in patients after a femoral neck fracture. The secondary aims were to identify baseline factors associated with mental HRQL, hip function, and health utility. Patients and Methods Patients who were enrolled in the Fixation using Alternative Implants for the…	2018		Bone & Joint Journal	100B	3	361-369		10.1302/0301-620x.100b3.Bjj-2017-0853.R1	11317	#5391	Sprague 2018	Exclusion reason: Not hip or knee arthroplasty;
Risk-Benefit on Quality of Life After Total Knee Arthroplasty in Octogenarians	Lizaur-Utrilla, A.; Martinez-Mendez, D.; Miralles-Muñoz, F. A.; Marco-Gomez, L.; Lopez-Prats, F. A.	Background Clinical outcomes of total knee arthroplasty (TKA) in very older patients have been widely studied, but the available evidence on quality of life (QOL) is limited. The objective was to evaluate the impact of TKA on the QOL in octogenarian patients and assess whether the risk-benefit justified surgery. Methods Prospective study comparing 143 octogenarian and 149 septuagenarian patients.…	2017		Journal of Arthroplasty	32	8	2417-2420		10.1016/j.arth.2017.03.006	11401	#5466	Lizaur-Utrilla 2017	Exclusion reason: only median provided with no range;
Age, Sex, Body Mass Index, Education, and Social Support Influence Functional Results After Total Knee Arthroplasty	Sveikata, T.; Porvaneckas, N.; Kanopa, P.; Molyte, A.; Klimas, D.; Uvarovas, V.; Venalis, A.	Introduction: Total knee arthroplasty (TKA) is an effective treatment for knee osteoarthritis. Patient-reported outcome after TKA is influenced by multiple patient-related factors. The aim of this study was to prospectively evaluate preoperative patient-related factors and to compare the self-reported outcomes 1 year after TKA among groups differing by age, sex, body mass index (BMI), education, …	2017		Geriatric Orthopaedic Surgery & Rehabilitation	8	2	71-77		10.1177/2151458516687809	11456	#5516	Sveikata 2017	Exclusion reason: missing preoperative and/or postoperative scores;
A longitudinal study of quality of life and functional status in total hip and total knee replacement patients	Mandzuk, L. L.; McMillan, D. E.; Bohm, E. R.	Background: Primary total hip and primary total knee surgeries are commonly performed to improve patients' quality of life and functional status. Aim: This longitudinal retrospective study (. N = 851) examined self-reported quality of life and functional status over the preoperative and postoperative periods: 12 months prior to surgery, one month prior to surgery and 12 months following surgery. …	2015		International Journal of Orthopaedic & Trauma Nursing	19	2	102-113		10.1016/j.ijotn.2014.07.001	11649	#5676	Mandzuk 2015	Exclusion reason: data not stratified by age group;
Changes in health-related quality of life and activities of daily living after hip fracture because of a fall in elderly patients: A prospective cohort study	Orive, M.; Aguirre, U.; García-Gutiérrez, S.; Las Hayas, C.; Bilbao, A.; González, N.; Zabala, J.; Navarro, G.; Quintana, J. M.	Background The impact of hip fracture because of a fall on health-related quality of life (HRQoL) and activities of daily living (ADL) have not been well established. Aim To evaluate changes in HRQoL and the ability to conduct ADL among patients with hip fracture because of a fall and to compare these changes with patients who did not fall and break a hip, adjusting by gender and age. Methods Adu…	2015		International Journal of Clinical Practice	69	4	491-500		10.1111/ijcp.12527	11656	#5682	Orive 2015	Exclusion reason: missing preoperative and/or postoperative scores;
Factors related to functional prognosis in elderly patients after accidental hip fractures: A prospective cohort study	Vergara, I.; Vrotsou, K.; Orive, M.; Gonzalez, N.; Garcia, S.; Quintana, J. M.	Background: A restriction in functional capacity occurs in all hip fractures and a variety of factors have been shown to influence patient functional outcome. This study sought to provide new and comprehensive insights into the role of factors influencing functional recovery six months after an accidental hip fracture. Methods: A prospective cohort study was conducted of patients aged 65 years or…	2014		BMC Geriatrics	14	1			10.1186/1471-2318-14-124	11736	#5748	Vergara 2014	Exclusion reason: data not stratified by age group;
Participation and Quality of Life of Cognitively Impaired Older Women in Israel Following Hip Fractures	Karni, S.; Bentur, N.; Ratzon, N.	The main objective of this study was to identify the impact of cognitive problems on the participation and quality of life of individuals following hip fracture among senior women. Sixty women aged ≥65years after an operation due to a hip fracture, half with non-impaired cognition (average Mini Mental State Examination 27) and half with mild cognitive impairment (average Mini Mental State Examina…	2014		Occupational Therapy International	21	3	91-97		10.1002/oti.1365	11749	#5757	Karni 2014	Exclusion reason: data not stratified by age group;
Revision Total Hip Arthroplasty in Patients 80 Years or Older	Lübbeke, A.; Roussos, C.; Barea, C.; Köhnlein, W.; Hoffmeyer, P.	We evaluated all revisions performed from March 1996 to December 2008 and compared complications, mortality, and clinical outcomes between patients 80 years and older and patients younger than 80 years. Data were collected prospectively. There were 325 revisions, 84 (25.8%) in patients 80 years and older and 241 in patients younger than 80 years (62% revision for aseptic loosening in both groups)…	2012		Journal of Arthroplasty	27	6	1041-1046		10.1016/j.arth.2011.11.023	11904	#5878	Lübbeke 2012	Exclusion reason: missing preoperative and/or postoperative scores; Justine Lau (2023-06-27 15:26:08)(Select): includes patients <65 ;
Patient expectations and health-related quality of life outcomes following total joint replacement	Gonzalez Sáenz De Tejada, M.; Escobar, A.; Herrera, C.; García, L.; Aizpuru, F.; Sarasqueta, C.	Objectives: Patient psychological factors have been linked to health-related quality of life (HRQoL) outcomes after total joint replacement (TJR). We evaluated the relationship between patient expectations before TJR, their fulfillment and HRQoL outcomes at 3 and 12 months after surgery. Methods: Consecutive patients preparing for TJR of the knee or hip due to primary osteoarthritis in 15 hospita…	2010		Value in Health	13	4	447-454		10.1111/j.1524-4733.2009.00685.x	12034	#5983	GonzalezSáenzDeTejada 2010	Exclusion reason: doesn't use EQ-5D, SF-36, or SF-12;
Joint replacement surgery in elderly patients with severe osteoarthritis of the hip or knee: Decision making, postoperative recovery, and clinical outcomes	Hamel, M. B.; Toth, M.; Legedza, A.; Rosen, M. P.	Background: Osteoarthritis (OA) of the hip and knee is a common cause of pain and disability in elderly patients. Joint replacement surgery can alleviate pain and restore function but is associated with risks and discomfort. Methods: We conducted a prospective cohort study to examine decision making and clinical outcomes for elderly patients (age≥65 years) with severe OA of the hip or knee with s…	2008		Archives of Internal Medicine	168	13	1430-1440		10.1001/archinte.168.13.1430	12095	#6030	Hamel 2008	Exclusion reason: missing preoperative and/or postoperative scores;
Primary and revision hip arthroplasty: 5-Year outcomes and influence of age and comorbidity	Lübbeke, A.; Katz, J. N.; Perneger, T. V.; Hoffmeyer, P.	Objective. Revision hip arthroplasty is associated with less favorable short and longterm results than primary total hip arthroplasty (THA). We compared quality of life and satisfaction 5 years after the 2 interventions, to determine the influence of patient characteristics on poorer outcomes after revision, and to analyze if their influence differed for primary and for revision arthroplasty. Met…	2007		Journal of Rheumatology	34	2	394-400			12126	#6052	Lübbeke 2007	Exclusion reason: data not stratified by age group;
Quality of life and functional status of patients with hip fractures in Thailand	Suriyawongpaisal, P.; Chariyalertsak, S.; Wanvarie, S.	Measurement of quality of life and functional status provides important additional information for priority setting in health policy formulation and resource allocation. Hip fracture has been a concern in health planning in developing countries due to an increasing trend, as reported in several studies. Ironically, in developing countries, studies of the impacts of hip fracture on quality of life…	2003		Southeast Asian Journal of Tropical Medicine & Public Health	34	2	427-432			12186	#6096	Suriyawongpaisal 2003	Exclusion reason: missing preoperative and/or postoperative scores;
Functional outcomes following knee replacement in community-dwelling older adults	Wang, Y.; Owen, A.; Franks, A.; Ackerman, I.; Fitzgerald, S. M.; Liew, S.; Woods, R. L.; Wluka, A. E.; McNeil, J. J.; Cicuttini, F. M.	BACKGROUND: Knee replacements are increasingly performed in older adults but uncertainty remains regarding their benefits in the context of age-related decline in physical function and other comorbidities. This study aimed to examine (1) the effect of knee replacement on functional outcomes in the context of age-related decline in physical function and (2) the factors associated with minimal impo…	2023		BMC geriatrics	23	1	261		10.1186/s12877-023-03925-y	1	#6115	Wang 2023	Exclusion reason: missing preoperative and/or postoperative scores;
Health-related quality of life and associated factors after hip fracture. Results from a six-month prospective cohort study	Deutschbein, J.; Lindner, T.; Mockel, M.; Pigorsch, M.; Gilles, G.; Stockle, U.; Muller-Werdan, U.; Schenk, L.	Background: Hip fractures are a major public health problem with increasing relevance in aging societies. They are associated with high mortality rates, morbidity, and loss of independence. The aim of the EMAAge study was to determine the impact of hip fractures on patient-reported health-related quality of life (HRQOL), and to identify potential risk factors for worse outcomes., Methods: EMAAge …	2023		PeerJ	11		e14671	36942001	10.7717/peerj.14671	3	#6118	Deutschbein 2023	Exclusion reason: data not stratified by age group;
Primary knee arthroplasty for osteoarthritis restores patients' health-related quality of life to normal population levels	Yapp, L. Z.; Scott, C. E. H.; MacDonald, D. J.; Howie, C. R.; Simpson, A. H. R. W.; Clement, N. D.	This study investigates whether primary knee arthroplasty (KA) restores health-related quality of life (HRQoL) to levels expected in the general population. This retrospective case-control study compared HRQoL data from two sources: patients undergoing primary KA in a university-teaching hospital (2013 to 2019), and the Health Survey for England (HSE; 2010 to 2012). Patient-level data from the HS…	2023		The bone & joint journal	105-B	4	365-372		10.1302/0301-620x.105b4.Bjj-2022-0659.R1	12	#6133	Yapp 2023	Exclusion reason: Wrong study design; Justine Lau (2023-12-15 15:04:26)(Select): retrospective;
Chronic Pain and Health Related Quality of Life Assessment One Year After Total Knee Arthroplasty	Ongel, E. E.; Oksuz, M.; Cakmak, Y.; Coskun, N.; Bakan, N.	OBJECTIVE: To assess chronic pain prevalence, health related quality of life (HRQOL), and factors associated with HRQOL in patients at least one year after total knee arthrosplasty (TKA)., STUDY DESIGN: Descriptive study., PLACE AND DURATION OF STUDY: Sancaktepe Martyr Prof. Dr. Ilhan Varank Education and Training Hospital, between June 2019 and June 2021., METHODOLOGY: Patients, who had undergon…	2023		Journal of the College of Physicians & Surgeons--Pakistan : JCPSP	33	2	176-180		10.29271/jcpsp.2023.02.176	20	#6148	Ongel 2023	Exclusion reason: data not stratified by age group;
Nonoperative versus operative management of frail institutionalized older patients with a proximal femoral fracture: a cost-utility analysis alongside a multicenter prospective cohort study	Loggers, S. A. I.; Geraerds, A. J. L. M.; Joosse, P.; Willems, H. C.; Gosens, T.; Van Balen, R.; Van de Ree, C. L. P.; Ponsen, K. J.; Steens, J.; Zuurmond, R. G.; Verhofstad, M. H. J.; Polinder, S.; Van Lieshout, E. M. M.	Hip fractures are associated with significant healthcare costs. In frail institutionalized patients, the costs of nonoperative management are less than operative management with comparable short-term quality of life. Nonoperative management of hip fractures in patients at the end of life should be openly discussed with SDM., PURPOSE: The aim was to describe healthcare use with associated costs an…	2023		Osteoporosis international : a journal established as result of cooperation between the European Foundation for Osteoporosis & the National Osteoporosis Foundation of the USA	34	3	515-525		10.1007/s00198-022-06638-x	22	#6151	Loggers 2023	Exclusion reason: data not stratified by age group; Carrie Chen (2023-06-27 13:19:19)(Select): Can't find full-text;
Evaluation of Quality of Life After Nonoperative or Operative Management of Proximal Femoral Fractures in Frail Institutionalized Patients: The FRAIL-HIP Study	Loggers, S. A. I.; Willems, H. C.; Van Balen, R.; Gosens, T.; Polinder, S.; Ponsen, K. J.; Van de Ree, C. L. P.; Steens, J.; Verhofstad, M. H. J.; Zuurmond, R. G.; Van Lieshout, E. M. M.; Joosse, P.	Importance: Decision-making on management of proximal femoral fractures in frail patients with limited life expectancy is challenging, but surgical overtreatment needs to be prevented. Current literature provides limited insight into the true outcomes of nonoperative management and operative management in this patient population., Objective: To investigate the outcomes of nonoperative management …	2022		JAMA surgery	157	5	424-434		10.1001/jamasurg.2022.0089	65	#6232	Loggers 2022	Exclusion reason: data not stratified by age group;
Evaluation of health-related quality of life before and after total hip arthroplasty in the elderly in Iran: a prospective cohort study	Moarrefzadeh, A.; Sarveazad, A.; Mohammadpour, M.; Zareinejad, M.; Bahardoust, M.; Pisoudeh, K.; Asgarian, S.; Shamseddin, J.; Semiromi, H. T.	BACKGROUND: Owing to the direct impact of total hip arthroplasty (THA) on health-related quality of life (HRQOL) and the higher prevalence of THA in the elderly, this study aimed to compare HRQOL before, and after THA in the Iranian elderly., METHODS: The present prospective cohort study was performed on 161 THA candidates. Demographic data were extracted from records of patients. Before, 6, and …	2022		BMC psychology	10	1	64		10.1186/s40359-022-00762-3	75	#6250	Moarrefzadeh 2022	Exclusion reason: data not stratified by age group;
Long-term results of metal-on-metal hip resurfacing in patients 65 years of age or older	Amstutz, H. C.; Le Duff, M. J.	BACKGROUND: Metal-on-metal hip resurfacing arthroplasty (MMHRA) is typically used in young and active patients because they have the most to gain from this bone-preserving procedure. However, there is very little long-term data on the performance of MMHRA in patients 65 years of age or older because of the efficacy of conventional total hip arthroplasty in this patient population., METHODS: 109 p…	2022		Hip international : the journal of clinical & experimental research on hip pathology & therapy	32	1	113-117		10.1177/1120700020924642	129	#6347	Amstutz 2022	Exclusion reason: data not stratified by age group;
Functional Outcomes and Health-Related Quality of Life Before and After Primary Total Knee Replacement for Patients From Diverse Geographic Regions	Lee, M. K.; Naessens, J. M.; Eton, D. T.; O'Byrne, T. J.; Nyman, M. A.	BACKGROUND: The purpose of this study was to investigate whether patient-reported knee function and health status before and after primary total knee replacement (TKR) at an academic medical center differs among patients from diverse geographic regions., METHODS: We assessed patient-reported outcomes (PROs) as measured by the Oxford Knee Score (OKS) and EuroQoL-5D (EQ-5D) in 2855 TKR patients at …	2021		The Journal of arthroplasty	36	6	1958-1965		10.1016/j.arth.2021.01.043	210	#6499	Lee 2021	Exclusion reason: data not stratified by age group;
Postoperative Psychosocial Factors in Health Functioning and Health-Related Quality of Life After Knee Arthroplasty: A 6-Month Follow up Prospective Observational Study	Terradas-Monllor, M.; Navarro-Fernandez, G.; Ruiz, M. A.; Beltran-Alacreu, H.; Fernandez-Carnero, J.; Salinas-Chesa, J.; Ochandorena-Acha, M.	OBJECTIVE: Knee arthroplasty (KA) is an effective and cost-effective treatment for end-stage knee osteoarthritis. Despite high surgical success rates, as many as 25% of patients report compromised postoperative functioning, persistent pain, and reduced quality of life. The purpose of this study was to assess the predictive value of psychological factors in health functioning and quality of life, …	2021		Pain medicine (Malden, Mass.)	22	9	1905-1915		10.1093/pm/pnab025	213	#6505	Terradas-Monllor 2021	Exclusion reason: Small sample size;
Total knee arthroplasty improves the quality-adjusted life years in patients who exceeded their estimated life expectancy	Palazzuolo, M.; Antoniadis, A.; Mahlouly, J.; Wegrzyn, J.	PURPOSE: Total knee arthroplasty (TKA) is the treatment of choice for end-stage osteoarthritis though its risk-benefit ratio in elderly patients remains debated. This study aimed to evaluate the functional outcome, rates of complication and mortality, and quality-adjusted life years (QALY) in patients who exceeded their estimated life expectancy., METHODS: Ninety-seven TKA implanted in 86 patient…	2021		International orthopaedics	45	3	635-641		10.1007/s00264-020-04917-y	223	#6521	Palazzuolo 2021	Exclusion reason: data not stratified by age group;
Participation in a Preoperative Patient Education Session Is a Significant Predictor of Better WOMAC Total Index Score and Higher EQ-5D-5L Health Status Index 1 Year After Total Knee and Hip Arthroplasties: A Retrospective Observational Study	Marques, C. J.; Bohlen, K.; Lampe, F.	OBJECTIVE: The aim of the study was to investigate whether patient-specific factors, preoperative patient-reported outcome measures, and participation in a preoperative patient education session significantly predict 1-yr Western Ontario and McMaster Universities Osteoarthritis Index (WOMAC) total score and EuroQol 5 Dimensions 5 Levels (EQ-5D-5L) health status index of patients who underwent tot…	2021		American journal of physical medicine & rehabilitation	100	10	972-977		10.1097/phm.0000000000001689	224	#6523	Marques 2021	Exclusion reason: data not stratified by age group; Carrie Chen (2023-06-27 13:34:43)(Select): Can't find FT;
Which patients improve most after total hip arthroplasty? Influence of patient characteristics on patient-reported outcome measures of 22,357 total hip arthroplasties in the Dutch Arthroplasty Register	Peters, R. M.; van Steenbergen, L. N.; Stewart, R. E.; Stevens, M.; Rijk, P. C.; Bulstra, S. K.; Zijlstra, W. P.	BACKGROUND: Patient-reported outcome measures (PROMs) after total hip arthroplasty (THA), can be influenced by patient characteristics (case-mix factors). We used the Dutch Arthroplasty Register (LROI) to determine the effect of case-mix on improvement of PROMs after primary THA., METHODS: We included all primary THAs (n = 22,357) performed in the Netherlands between 2014 and 2018. The Hip disabi…	2021		Hip international : the journal of clinical & experimental research on hip pathology & therapy	31	5	593-602		10.1177/1120700020913208	256	#6579	Peters 2021	Exclusion reason: missing preoperative and/or postoperative scores;
Should patients aged 75 years or older undergo medial unicompartmental knee arthroplasty? A propensity score-matched study	Liow, M. H. L.; Goh, G. S.; Pang, H. N.; Tay, D. K. J.; Chia, S. L.; Lo, N. N.; Yeo, S. J.	INTRODUCTION: With increasing life expectancies worldwide, more elderly patients with isolated medial compartment osteoarthritis may become suitable UKA candidates. However, there is a paucity of literature comparing outcomes between older patients (>= 75 years) and younger patients undergoing UKA. The aim of this study was to determine if there were differences in functional and HRQoL measures b…	2020		Archives of orthopaedic & trauma surgery	140	7	949-956		10.1007/s00402-020-03440-4	345	#6745	Liow 2020	Exclusion reason: Wrong patient population;
Preoperative low scores of Life Satisfaction Rating predicts poor outcomes after total knee arthroplasty: a prospective observational study	Liu, K.; Yang, D.; Zan, P.; Fan, A.; Zheng, Z.; Jiang, W.; Li, G.	BACKGROUND: Despite the continued improvement in the surgical techniques during primary total knee arthroplasty (TKA), literatures indicate that up to 10 to 20% patients are not satisfied with their outcomes. Psychological factors in this dissatisfaction are yet to be clearly identified. The aim of this study is to develop a method to assess whether the patient's current mental state is suitable …	2020		Journal of orthopaedic surgery & research	15	1	145		10.1186/s13018-020-01668-9	348	#6753	Liu 2020	Exclusion reason: Wrong patient population;
Quality of life in elderly people after a hip fracture: a prospective study	Amarilla-Donoso, F. J.; Lopez-Espuela, F.; Roncero-Martin, R.; Leal-Hernandez, O.; Puerto-Parejo, L. M.; Aliaga-Vera, I.; Toribio-Felipe, R.; Lavado-Garcia, J. M.	BACKGROUND: Hip fracture is an important social and medical problem due to its increasing prevalence, the consequences for health and the economic impact on the health care system, but there is no doubt that it also has repercussions on health-related quality of life (HRQoL). Hence the importance of understanding and determining the impact of the condition on everyday life from the perspective of…	2020		Health & quality of life outcomes	18	1	71		10.1186/s12955-020-01314-2	360	#6776	Amarilla-Donoso 2020	Exclusion reason: data not stratified by age group;
Burden of illness of hip fractures in elderly Dutch patients	Kanters, T. A.; van de Ree, C. L. P.; de Jongh, M. A. C.; Gosens, T.; Hakkaart-van Roijen, L.	Patients with hip fractures experience reduced health-related quality of life and have a reduced life expectancy. Patients' utilization of healthcare leads to costs to society. The results of the study can be used in future economic evaluations of treatments for hip fractures., PURPOSE: Hip fractures are associated with high mortality, reduced quality of life, and increased healthcare utilization…	2020		Archives of osteoporosis	15	1	11		10.1007/s11657-019-0678-y	385	#6823	Kanters 2020	Exclusion reason: data not stratified by age group;
Total joint replacement improves pain, functional quality of life, and health utilities in patients with late-stage knee and hip osteoarthritis for up to 5 years	Neuprez, A.; Neuprez, A. H.; Kaux, J. F.; Kurth, W.; Daniel, C.; Thirion, T.; Huskin, J. P.; Gillet, P.; Bruyere, O.; Reginster, J. Y.	OBJECTIVES: To study and identify the determinants of the impact on pain, function, and quality of life of a prosthetic replacement surgery after 5 years of survival in patients with osteoarthritis (OA) of the lower limb., METHOD: In total, 626 osteoarthritic patients from a University Hospital, divided in 2 groups (according to surgical site), were prospectively followed for 5 years after hip (n…	2020		Clinical rheumatology	39	3	861-871		10.1007/s10067-019-04811-y	396	#6845	Neuprez 2020	Exclusion reason: data not stratified by age group;
Total hip arthroplasty for intertrochanteric fracture fixation failure	Liu, L.; Sun, Y.; Wang, L.; Gao, Q.; Li, A.; Wang, J.; Gao, Y.	BACKGROUND: Intertrochanteric fracture is a common fracture suffered by elderly patients. Total hip arthroplasty (THA) is regarded as a salvage operation to restore hip joint function after fixation failure, which remains somewhat controversial due to some clinical potential issues., METHODS: 18 elderly patients (average age 70.3 years) each with intertrochanteric fracture fixation failure treate…	2019		European journal of medical research	24	1	39		10.1186/s40001-019-0398-1	430	#6909	Liu 2019	Exclusion reason: data not stratified by age group;
Risk Factors for Functional Outcomes of the Elderly with Intertrochanteric Fracture: A Retrospective Cohort Study	Ju, J. B.; Zhang, P. X.; Jiang, B. G.	OBJECTIVE: To identify baseline factors relevant to functional outcomes and health-related quality of life in the elderly with intertrochanteric fractures., METHODS: For the present study, 168 patients with intertrochanteric fracture who were assigned to different treatments between January 2016 and December 2017 were retrospectively selected. Hip function was assessed by Harris hip score (HHS), …	2019		Orthopaedic surgery	11	4	643-652		10.1111/os.12512	459	#6970	Ju 2019	Exclusion reason: missing preoperative and/or postoperative scores;	question
Long-term functional outcome after a low-energy hip fracture in elderly patients	de Joode, S. G. C. J.; Kalmet, P. H. S.; Fiddelers, A. A. A.; Poeze, M.; Blokhuis, T. J.	BACKGROUND: The incidence of hip fractures is increasing. Elderly patients with a hip fracture frequently present with comorbidities, which are associated with higher mortality rates. Clinical studies regarding long-term functional outcome and mortality in hip fractures are rare. The aim of this study was to analyse the functional outcome and the mortality rate after a follow-up of 5 years in eld…	2019		Journal of orthopaedics & traumatology : official journal of the Italian Society of Orthopaedics & Traumatology	20	1	20		10.1186/s10195-019-0529-z	525	#7086	deJoode 2019	Exclusion reason: data not stratified by age group;
Differences in 1-year outcome after primary total hip and knee arthroplasty : A cohort study in older patients with osteoarthritis	Zhai, H.; Geng, H.; Bai, B.; Wang, Y.	BACKGROUND: Patients who undergo primary total hip (THA) and knee (TKA) arthroplasty show better clinical outcomes, improved quality of life and increased participation in leisure activities; however, the differences between primary THA and TKA in older patients are unknown., OBJECTIVE: The aim of the study was to compare the Western Ontario and McMasters University osteoarthritis index (WOMAC) s…	2019		Unterschiede im 1-Jahres-Ergebnis nach primarer Huft- und Knieendoprothetik : Eine Kohortenstudie mit alteren Arthrosepatienten.	48	2	136-143		10.1007/s00132-018-3636-2	611	#7242	Zhai 2019	Exclusion reason: data not stratified by age group;
Factors associated with health-related quality of life, hip function, and health utility after operative management of femoral neck fractures	Sprague, S.; Bhandari, M.; Heetveld, M. J.; Liew, S.; Scott, T.; Bzovsky, S.; Heels-Ansdell, D.; Zhou, Q.; Swiontkowski, M.; Schemitsch, E. H.	Aims: The primary aim of this prognostic study was to identify baseline factors associated with physical health-related quality of life (HRQL) in patients after a femoral neck fracture. The secondary aims were to identify baseline factors associated with mental HRQL, hip function, and health utility., Patients and Methods: Patients who were enrolled in the Fixation using Alternative Implants for …	2018		The bone & joint journal	100-B	3	361-369		10.1302/0301-620x.100b3.Bjj-2017-0853.R1	732	#7465	Sprague 2018	Exclusion reason: Not hip or knee arthroplasty;
The influence of preoperative determinants on quality of life, functioning and pain after total knee and hip replacement: a pooled analysis of Dutch cohorts	Hofstede, S. N.; Gademan, M. G. J.; Stijnen, T.; Nelissen, R. G. H. H.; Marang-van de Mheen, P. J.	BACKGROUND: Previous research has identified preoperative determinants that predict health related quality of life (HRQoL), functioning and pain after total knee or hip arthroplasty (TKA/THA), but these differed between studies and had opposite directions. This may be due to lack of power and not adjusting for confounders. The present study aims to identify the preoperative determinants that infl…	2018		BMC musculoskeletal disorders	19	1	68		10.1186/s12891-018-1991-0	749	#7497	Hofstede 2018	Exclusion reason: data not stratified by age group;
Difference in the degree of improvement in patient-reported outcomes after total knee arthroplasty between octogenarians and sexagenarians: a propensity score matching analysis	Yun, S. T.; Kim, B. K.; Ahn, B. M.; Oh, K. J.	BACKGROUND: As the population ages, the use of primary total knee arthroplasty (TKA) is on the rise in the octogenarian population., AIMS: The objective of this study was to compare patient-reported outcomes after TKA in octogenarians versus sexagenarians., METHODS: This retrospective case-controlled comparative study with a propensity score matching analysis was conducted by 251 patients who und…	2018		Aging clinical & experimental research	30	11	1379-1384		10.1007/s40520-018-0913-1	752	#7502	Yun 2018	Exclusion reason: Small sample size;
Revision knee arthroplasty using a distal femoral replacement prosthesis for periprosthetic fractures in elderly patients	Girgis, E.; McAllen, C.; Keenan, J.	PURPOSE: Distal femoral periprosthetic fractures above a total knee replacement in elderly patients are technically challenging to treat. Bone quality is often poor, the fractures comminuted, and post-operative mobilisation is difficult. This study assesses the clinical, radiological and functional outcome of revision knee distal femoral replacement (DFR) in these fractures., METHODS: We identifi…	2018		European journal of orthopaedic surgery & traumatology : orthopedie traumatologie	28	1	95-102		10.1007/s00590-017-2009-6	818	#7622	Girgis 2018	Exclusion reason: Small sample size;
Reasons and Factors Behind Post-Total Knee Arthroplasty Dissatisfaction in an Asian Population	Huang, Y.; Lee, M.; Chong, H. C.; Ning, Y.; Lo, N. N.; Yeo, S. J.	INTRODUCTION: Up to 20% of patients who underwent total knee arthroplasty (TKA) reported dissatisfaction with surgical outcome. Despite the multiple studies looking into the factors contributing to patients' dissatisfaction, little research has been done to examine the subjective reasons and complaints patients have post-arthroplasty. This study aimed to look at an Asian patient population which …	2017		Annals of the Academy of Medicine, Singapore	46	8	303-309			851	#7680	Huang 2017	Exclusion reason: no FT; Carrie Chen (2023-06-29 01:02:15)(Select): Can't find FT;
The New Surgical Technique for Improving Total Knee and Hip Arthroplasty Outcomes: Patient Selection	Magone, K.; Kemker, B. P., 3rd; Pilipenko, N.; O'Connor, E.; Walter, N.; Atkinson, T.	BACKGROUND: Inclusion of patient satisfaction scores in setting reimbursements has been suggested by health care policy makers to contain cost and improve outcomes. The Short Form 36 Health Survey (SF-36) score provides a health-related quality of life (HRQoL) measure of arthroplasty outcome. Although previous work identified factors that influence this score for hip and knee arthroplasty patient…	2017		The Journal of arthroplasty	32	7	2070-2076		10.1016/j.arth.2017.02.034	926	#7828	Magone 2017	Exclusion reason: missing preoperative and/or postoperative scores;
Outcomes of different bearings in total hip arthroplasty - implant survival, revision causes, and patient-reported outcome	Varnum, C.	Total hip arthroplasty (THA) is a common and successful treatment of patients suffering from severe osteoarthritis that significantly reduces pain and improves hip function and quality of life. Traditionally, the outcome of THA has been evaluated by orthopaedic surgeons and assessed in morbidity and mortality rates, and implant survival. As patients and surgeons may assess outcome after THA diffe…	2017		Danish medical journal	64	3		28260601		936	#7849	Varnum 2017	Exclusion reason: data not stratified by age group;
Predicting the Long-Term Gains in Health-Related Quality of Life After Total Knee Arthroplasty	Schilling, C. G.; Dowsey, M. M.; Petrie, D. J.; Clarke, P. M.; Choong, P. F.	BACKGROUND: We investigated the predictors of long-term gains in quality-adjusted life years (QALYs) from total knee arthroplasty (TKA) and the patient attributes that predicted cost-effective TKA., METHODS: Data on TKA patients (n = 570) from 2006 to 2007 were extracted from a single-institution registry. QALY gains over 7 years post surgery were calculated from health-related quality of life (H…	2017		The Journal of arthroplasty	32	2	395-401.e392		10.1016/j.arth.2016.07.036	1001	#7978	Schilling 2017	Exclusion reason: data not stratified by age group;
Quality of life following hip fractures: results from the Norwegian hip fracture register	Gjertsen, J. E.; Baste, V.; Fevang, J. M.; Furnes, O.; Engesaeter, L. B.	BACKGROUND: Patient-reported health-related quality of life is an important outcome measure when assessing the quality of hip fracture surgery. The frequently used EQ-5D index score has unfortunately important limitations. One alternative can be to assess the distribution of each of the five dimensions of the patients' descriptive health profile. The objective of this paper was to investigate hea…	2016		BMC musculoskeletal disorders	17		265	27387741	10.1186/s12891-016-1111-y	1062	#8108	Gjertsen 2016	Exclusion reason: missing preoperative and/or postoperative scores; Justine Lau (2023-07-16 05:13:04)(Included): age group analysis in additional files;	question
Factors associated with the course of health-related quality of life after a hip fracture	Moerman, S.; Vochteloo, A. J. H.; Tuinebreijer, W. E.; Maier, A. B.; Mathijssen, N. M. C.; Nelissen, R. G. H. H.	INTRODUCTION: The number of hip fracture patients is expected to grow the forthcoming decades. Knowledge of the impact of the fracture on the lives of elderly could help us target our care. The aim of the study is to describe HRQoL (Health-Related Quality of Life) after a hip fracture and to identify factors associated with the course of HRQoL in the first postoperative year., MATERIALS AND METHO…	2016		Archives of orthopaedic & trauma surgery	136	7	935-943		10.1007/s00402-016-2474-0	1073	#8130	Moerman 2016	Exclusion reason: Wrong patient population; Justine Lau (2023-06-27 15:51:33)(Select): includes patients <65 ;
Age and Preoperative Knee Society Score Are Significant Predictors of Outcomes Among Asians Following Total Knee Arthroplasty	Bin Abd Razak, H. R.; Tan, C. S.; Chen, Y. J. D.; Pang, H. N.; Tay, K. J. D.; Chin, P. L.; Chia, S. L.; Lo, N. N.; Yeo, S. J.	BACKGROUND: The ability to predict patients' functional outcomes will add value to preoperative counseling. The purpose of this study was to evaluate predictors of good outcomes following total knee arthroplasty (TKA) among Asian patients., METHODS: Registry data from 2006 to 2010 were extracted. The Oxford Knee Score (OKS) and the Short Form (SF)-36 physical component summary (PCS) were used to …	2016		The Journal of bone & joint surgery. American volume	98	9	735-741		10.2106/jbjs.15.00280	1087	#8159	BinAbdRazak 2016	Exclusion reason: data not stratified by age group;
Clinical outcome following primary total hip or knee replacement in nonagenarians	Skinner, D.; Tadros, B. J.; Bray, E.; Elsherbiny, M.; Stafford, G.	Introduction The Elective Orthopaedic Centre in Epsom has an established patient reported outcome measures programme, into which all patients are enrolled. Postoperative complications, Oxford hip/knee scores (OHS/OKS) and EQ-5D TM (EuroQol, Rotterdam, Netherlands) scores are collected up to the second postoperative year. Our population is ageing and the number of joint replacements being performe…	2016		Annals of the Royal College of Surgeons of England	98	4	258-264		10.1308/rcsann.2016.0095	1117	#8214	Skinner 2016	Exclusion reason: missing preoperative and/or postoperative scores;
Quality of life, resource use, and costs related to hip fracture in Estonia	Jurisson, M.; Pisarev, H.; Kanis, J.; Borgstrom, F.; Svedbom, A.; Kallikorm, R.; Lember, M.; Uuskula, A.	UNLABELLED: We assessed the impact of hip fracture on health-related quality of life (HRQoL) and costs in Estonia. The mean 18-month HRQoL loss in quality adjusted life years (QALY) was estimated at 0.31, and the average cumulative cost from a societal perspective was 8146 euros per hip fracture patient., INTRODUCTION: The aim of this study is to estimate the impact of hip fracture on HRQoL, reso…	2016		Osteoporosis international : a journal established as result of cooperation between the European Foundation for Osteoporosis & the National Osteoporosis Foundation of the USA	27	8	2555-2566		10.1007/s00198-016-3544-4	1119	#8217	Jurisson 2016	Exclusion reason: missing preoperative and/or postoperative scores;	question
Effect of Age on Postoperative Outcomes Following Total Knee Arthroplasty	Elmallah, R. D. K.; Jauregui, J. J.; Cherian, J. J.; Pierce, T. P.; Harwin, S. F.; Mont, M. A.	The demand for total knee arthroplasty (TKA) continues to grow exponentially, and this has been attributed to a higher prevalence of osteoarthritis and excellent procedural success. In particular, with increasing life expectancies and obesity rates, surgeons are seeing patients with a wider age range. Therefore, we assessed the effects of patient age on: (1) range of motion (ROM); (2) pain and fu…	2016		The journal of knee surgery	29	8	673-678	26838967	10.1055/s-0036-1571428	1125	#8230	Elmallah 2016	Exclusion reason: Includes patients <65;
Three-year follow-up study of health related QOL and lifestyle indicators for Japanese patients after total hip arthroplasty	Fujita, K.; Makimoto, K.; Mawatari, M.	BACKGROUND: In non-Western countries including Japan, activities requiring deep flexion of the hip joint, such as seiza (kneeling with calves tucked under the thighs and buttocks resting on the heels) and using squat toilets are commonly practiced. The purpose of this study was to assess longitudinal changes in traditional health-related quality of life measures and measures of physical functions…	2016		Journal of orthopaedic science : official journal of the Japanese Orthopaedic Association	21	2	191-198		10.1016/j.jos.2015.11.004	1135	#8249	Fujita 2016	Exclusion reason: data not stratified by age group;
Patient satisfaction after total knee arthroplasty: an Asian perspective	Thambiah, M. D.; Nathan, S.; Seow, B. Z. X.; Liang, S.; Lingaraj, K.	INTRODUCTION: Total knee arthroplasty (TKA) is an effective method for alleviating pain and restoring knee function in patients with severe osteoarthritis. However, despite the improvements in surgical technique and postoperative care, it has been reported that up to 19% of patients are dissatisfied after their operations. The aim of this study was to evaluate patient satisfaction levels after TK…	2015		Singapore medical journal	56	5	259-263		10.11622/smedj.2015074	1235	#8437	Thambiah 2015	Exclusion reason: data not stratified by age group;
Economic analysis of surgical treatment of hip fracture in older adults	Loures, F. B.; Chaoubah, A.; Oliveira, V. M. d; Almeida, A. M.; Campos, E. M. d S.; Paiva, E. P. d	OBJECTIVE To analyze the incremental cost-utility ratio for the surgical treatment of hip fracture in older patients. METHODS This was a retrospective cohort study of a systematic sample of patients who underwent surgery for hip fracture at a central hospital of a macro-region in the state of Minas Gerais, Southeastern Brazil between January 1, 2009 and December 31, 2011. A decision tree creation…	2015		Revista de saude publica	49		12	25741654	10.1590/s0034-8910.2015049005172	1269	#8504	Loures 2015	Exclusion reason: data not stratified by age group;
Recovery of health-related quality of life in a United Kingdom hip fracture population. The Warwick Hip Trauma Evaluation--a prospective cohort study	Griffin, X. L.; Parsons, N.; Achten, J.; Fernandez, M.; Costa, M. L.	Hip fracture is a global public health problem. The National Hip Fracture Database provides a framework for service evaluation in this group of patients in the United Kingdom, but does not collect patient-reported outcome data and is unable to provide meaningful data about the recovery of quality of life. We report one-year patient-reported outcomes of a prospective cohort of patients treated at …	2015		The bone & joint journal	97-B	3	372-382		10.1302/0301-620x.97b3.35738	1270	#8506	Griffin 2015	Exclusion reason: missing preoperative and/or postoperative scores;
Cross-cultural translation and validation of the Greek version of the Knee Injury and Osteoarthritis Outcome Score (KOOS) in patients with total knee replacement	Moutzouri, M.; Tsoumpos, P.; Billis, E.; Papoutsidakis, A.; Gliatis, J.	PURPOSE: Aim of this study is to assess the psychometric properties of the developed Greek version of the Knee Injury and Osteoarthritis Outcome Score (KOOS) in total knee replacement (TKR) patients., METHODS: Psychometric properties of the Greek version of KOOS were evaluated according to the Consensus-based Standards Measurements Instruments (COSMIN) checklist. Patients' pre-operative clinical …	2015		Disability & rehabilitation	37	16	1477-1483		10.3109/09638288.2014.972583	1301	#8558	Moutzouri 2015	Exclusion reason: Small sample size;
Comparison of pre- and post-operative health-related quality of life and length of stay after primary total hip replacement in matched English and German patient cohorts	Vogl, M.; Leidl, R.; Plotz, W.; Gutacker, N.	PURPOSE: We compare pre- and post-operative health-related quality of life (HRQoL) and length of stay after total hip replacement (THR) in matched German and English patient cohorts to test for differences in admission thresholds, clinical effectiveness and resource utilisation between the healthcare systems., METHODS: German data (n = 271) were collected in a large orthopaedic hospital in Munich…	2015		Quality of life research : an international journal of quality of life aspects of treatment, care & rehabilitation	24	2	513-520		10.1007/s11136-014-0782-9	1308	#8570	Vogl 2015	Exclusion reason: data not stratified by age group;
Health-related quality of life after surgery for hip fracture: a multicentric study in Mexican population	Ramirez-Perez, E.; Clark, P.; Carlos, F.; Camacho, A.; Franco-Marina, F.	INTRODUCTION: Hip fractures are an important cause of morbidity and mortality and one of the main causes of disability in the older population. The lifetime risk for any type of osteoporotic fracture is very high and falls within the range of 40--50% in women and 13--22% for men. In Mexico, the lifetime likelihood of having a hip fracture at 50 years of age is 8.5% in Mexican women and 3.8% in Me…	2014		Medwave	14	5	e5972		10.5867/medwave.2014.05.5972	1343	#8637	Ramirez-Perez 2014	Exclusion reason: missing preoperative and/or postoperative scores;
Evaluation of medial-lateral stability and functional outcome following total knee arthroplasty: results of a single hospital joint registry	Seah, R. B.; Yeo, S. J.; Chin, P. L.; Yew, A. K. S.; Chong, H. C.; Lo, N. N.	A precept of a successful total knee arthroplasty (TKA) would be a well balanced, stable knee. We analyzed the effects of medial-lateral (ML) stability on functional outcome at 2years post-operatively. Prospectively collected Joint Registry data of all unilateral primary TKAs between 2004 and March 2008 were used. ML stability (Group 1: <5degree, Group 2: 6degree-9degree, Group 3: >=10degree) was…	2014		The Journal of arthroplasty	29	12	2276-2279		10.1016/j.arth.2014.04.015	1378	#8702	Seah 2014	Exclusion reason: data not stratified by age group;
What determines health-related quality of life in hip fracture patients at the end of acute care?--a prospective observational study	Buecking, B.; Struewer, J.; Waldermann, A.; Horstmann, K.; Schubert, N.; Balzer-Geldsetzer, M.; Dodel, R.; Bohl, K.; Ruchholtz, S.; Bliemel, C.	UNLABELLED: Hip fractures are associated with reduced health-related quality of life (HrQoL). We found pre-existing need of care or limited function, cognitive impairment, and depression to be independent factors associated with lower HrQoL during the postsurgical period. In contrast, joint replacement was associated with better HrQoL compared to internal fixation. Patients' treatment should be f…	2014		Osteoporosis international : a journal established as result of cooperation between the European Foundation for Osteoporosis & the National Osteoporosis Foundation of the USA	25	2	475-484		10.1007/s00198-013-2415-5	1468	#8874	Buecking 2014	Exclusion reason: data not stratified by age group;
Evaluating change using patient-reported outcome measures in knee replacement: the complementary nature of the EQ-5D index and VAS scores	Lin, F. J.; Samp, J.; Munoz, A.; Wong, P. S.; Pickard, A. S.	PURPOSE: Using the UK National Health Service's Patient Reported Outcome Measures data, we examined the magnitude of changes and relationship among the EQ-5D index, EQ-5D Visual Analog Scale (EQ-VAS), and Oxford Knee Score (OKS) in patients undergoing knee replacement., METHODS: Patients undergoing knee replacements in 2009-2011 completed the EQ-5D and OKS before and after surgery. Responsiveness…	2014		The European journal of health economics : HEPAC : health economics in prevention & care	15	5	489-496		10.1007/s10198-013-0489-9	1469	#8876	Lin 2014	Exclusion reason: data not stratified by age group;
Noncemented total hip arthroplasty for osteonecrosis of the femoral head in elderly patients	Wang, T. I.; Hung, S. H.; Su, Y. P.; Feng, C. Q.; Chiu, F. Y.; Liu, C. L.	The results of total hip arthroplasty (THA) for osteonecrosis of the femoral head (ONFH) in elderly patients (80 years or older) has not been well defined. The purpose of this retrospective study was to evaluate the clinical course of and the results in noncemented THA for ONFH in elderly patients.Between 1998 and 2007, one hundred seven consecutive hips with ONFH in 103 patients were evaluated. …	2013		Orthopedics	36	3	e271-275		10.3928/01477447-20130222-13	1556	#9031	Wang 2013	Exclusion reason: data not stratified by age group;
Total hip replacement in patients with hip fracture: a matched cohort study	Anakwe, R. E.; Middleton, S. D.; Jenkins, P. J.; Butler, A. P.; Aitken, S. A.; Keating, J. F.; Moran, M.	BACKGROUND: There is increasing interest in the use of total hip replacement (THR) for reconstruction in patients who have displaced intracapsular hip fractures. Patient selection is important for good outcomes, but criteria have only recently been clearly defined in the form of national guidelines. This study aimed to investigate patient reported outcomes and satisfaction after THR undertaken fo…	2012		The journal of trauma & acute care surgery	73	3	738-742	23007018	10.1097/TA.0b013e3182569ee4	1639	#9178	Anakwe 2012	Exclusion reason: data not stratified by age group;
Health-related quality of life after total knee or hip replacement for osteoarthritis: a 7-year prospective study	Bruyere, O.; Ethgen, O.; Neuprez, A.; Zegels, B.; Gillet, P.; Huskin, J. P.; Reginster, J. Y.	OBJECTIVE: To assess health-related quality of life (HRQOL) in a prospective study with 7 years of follow-up in 49 consecutive patients who underwent a total joint replacement because of osteoarthritis., METHODS: Generic HRQOL was assessed with the short-form 36 (SF-36) and specific HRQOL with the Western Ontario and McMaster Universities Osteoarthritis Index (WOMAC)., RESULTS: Out of the 39 subj…	2012		Archives of orthopaedic & trauma surgery	132	11	1583-1587		10.1007/s00402-012-1583-7	1648	#9194	Bruyere 2012	Exclusion reason: data not stratified by age group;
Comparative outcomes of total hip and knee arthroplasty: a prospective cohort study	Hamilton, D.; Henderson, G. R.; Gaston, P.; MacDonald, D.; Howie, C.; Simpson, A. H. R. W.	PURPOSE: The comparative outcome of primary hip and knee arthroplasty is not well understood. This study aimed to investigate the outcome and satisfaction of these procedures and determine predictive models for 1 year patient outcome with a view to informing surgical management and patient expectations., STUDY DESIGN: Prospective cohort study of all primary hip and knee arthroplasty procedures pe…	2012		Postgraduate medical journal	88	1045	627-631		10.1136/postgradmedj-2011-130715	1651	#9199	Hamilton 2012	Exclusion reason: data not stratified by age group;
Measuring improvement following total hip and knee arthroplasty using the SF-36 Health Survey	Santic, V.; Legovic, D.; Sestan, B.; Jurdana, H.; Marinovic, M.	The aim of this study was to evaluate the impact of total hip or knee arthroplasty upon quality of life in elderly patients. The study was carried out at the Clinic for Orthopaedic Surgery Lovran on 74 total hip arthroplasty and 70 total knee arthroplasty patients. All patients had completed the Medical Outcomes Study 36-Item Short Form in the week having preceded their surgery and then again pos…	2012		Collegium antropologicum	36	1	207-212			1652	#9201	Santic 2012	Exclusion reason: data not stratified by age group;
Recovery of function following a hip fracture in geriatric ambulatory persons living in nursing homes: prospective cohort study	Beaupre, L. A.; Jones, C. A.; Johnston, D. W. C.; Wilson, D. M.; Majumdar, S. R.	OBJECTIVES: To measure 1-year post-hip fracture functional recovery, health-related quality of life (HRQL), and mortality in nursing home residents., DESIGN: Prospective longitudinal cohort study., SETTING AND PARTICIPANTS: Ambulatory nursing home residents with or without impaired cognition consecutively admitted with hip fracture to three Canadian tertiary-care hospitals from March 2008 through…	2012		Journal of the American Geriatrics Society	60	7	1268-1273		10.1111/j.1532-5415.2012.04033.x	1664	#9223	Beaupre 2012	Exclusion reason: data not stratified by age group;
Functional Outcomes in High-function-demand patients after total knee arthroplasty	Lozano Calderon, S. A.; Shen, J.; Doumato, D. F.; Zelicof, S.	Total knee arthroplasty is a safe last-resort treatment for osteoarthritis that has excellent results in low-function-demand elderly patients. Current implants offer the same results in high-function-demand patients. However, supportive data do not exist.One-year Krackow Activity Scores (KAS) of 552 patients from 2 prospective studies were used to retrospectively determine low- and high-function-…	2012		Orthopedics	35	5	e681-690		10.3928/01477447-20120426-22	1674	#9244	LozanoCalderon 2012	Exclusion reason: data not stratified by age group;
Predictors of excellent early outcome after total hip arthroplasty	Smith, G. H.; Johnson, S.; Ballantyne, J. A.; Dunstan, E.; Brenkel, I. J.	BACKGROUND: Not all patients gain the same degree of improvement from total hip replacement and the reasons for this are not clear. Many investigators have assessed predictors of general outcome after hip surgery. This study is unique in its quest for the predictors of the best possible early outcome., METHODS: We prospectively collected data on 1318 total hip replacements. Prior to surgery patie…	2012		Journal of orthopaedic surgery & research	7		13	22445184	10.1186/1749-799x-7-13	1692	#9279	Smith 2012	Exclusion reason: data not stratified by age group;
Patient-reported outcome after fast-track knee arthroplasty	Larsen, K.; Hansen, T. B.; Soballe, K.; Kehlet, H.	PURPOSE: The purpose of this study was to describe patient-related functional outcomes after fast-track total knee arthroplasty and unicompartmental knee arthroplasty. Furthermore, we wanted to assess physical areas where an additional need for rehabilitation could be identified, and finally, we wanted to describe the association between physical function, health-related quality-of-life (HRQOL) a…	2012		Knee surgery, sports traumatology, arthroscopy : official journal of the ESSKA	20	6	1128-1135		10.1007/s00167-012-1919-4	1705	#9302	Larsen 2012	Exclusion reason: data not stratified by age group;
Does age or bilateral disease influence the value of hip arthroplasty?	Lawless, B. M.; Greene, M.; Slover, J.; Kwon, Y. M.; Malchau, H.	BACKGROUND: Measuring value in medicine is an increasingly important issue as healthcare spending continues to rise and cost containment becomes even more important. However, value assessments can be affected by patient factors and comorbidities., QUESTIONS/PURPOSES: We therefore quantified the approximate value of total hip arthroplasty and determined if patient age and Charnley classification a…	2012		Clinical orthopaedics & related research	470	4	1073-1078		10.1007/s11999-011-2118-1	1722	#9332	Lawless 2012	Exclusion reason: data not stratified by age group;
When do patient-reported assessments peak after revision knee arthroplasty?	Malviya, A.; Bettinson, K.; Kurtz, S. M.; Deehan, D. J.	BACKGROUND: The best timing for patient visits after revision TKA is unclear. Predictors of pain and function reported in the literature typically look at the influence at a given time that might not be ideal if the score is not at a peak or the earliest possible time. Moreover, most reports of predictors include revisions for infection, which typically have a poorer outcome, or for other indicat…	2012		Clinical orthopaedics & related research	470	6	1728-1734		10.1007/s11999-011-2169-3	1729	#9343	Malviya 2012	Exclusion reason: data not stratified by age group;
Recovery after hip fractures: influence of bipolar hemiarthroplasty on physical disability and social dependency in the elderly	Schneppendahl, J.; Betsch, M.; Petrov, V.; Bottner, F.; Thelen, S.; Grassmann, J. P.; Hakimi, M.; Windolf, J.; Wild, M.	Surgical treatment of femoral neck fractures is associated with a significant impact on quality of life. The aim of this study was to determine the long-term influence of displaced femoral neck fractures treated by bipolar hemiarthroplasty on the activities of daily living, quality of life and social dependency. We studied 487 geriatric patients treated in the years 1989 to 2003. At the beginning…	2011		Hip international : the journal of clinical & experimental research on hip pathology & therapy	21	6	751-756		10.5301/hip.2011.8824	1751	#9383	Schneppendahl 2011	Exclusion reason: data not stratified by age group;
Patient-reported outcomes in the Swedish Hip Arthroplasty Register: results of a nationwide prospective observational study	Rolfson, O.; Karrholm, J.; Dahlberg, L. E.; Garellick, G.	We present the development and results of a nationwide, prospective, observational follow-up programme including patient-reported outcome measures (PROMs) for the Swedish Hip Arthroplasty Register. The programme started in 2002 and has gradually expanded to include all units performing total hip replacement in Sweden. The self-administered PROMs protocol comprises the EQ-5D instrument, the Charnl…	2011		The Journal of bone & joint surgery. British volume	93	7	867-875		10.1302/0301-620x.93b7.25737	1773	#9428	Rolfson 2011	Exclusion reason: only includes component of EQ-5D, SF-36, SF-12;
Patient-reported outcome after fast-track hip arthroplasty: a prospective cohort study	Larsen, K.; Hansen, T. B.; Soballe, K.; Kehlet, H.	BACKGROUND: A fast-track intervention with a short preoperative optimization period and short postoperative hospitalization has a potential for reduced convalescence and thereby a reduced need for postoperative rehabilitation. The purpose of this study was to describe patient-related outcomes, the need for additional rehabilitation after a fast-track total hip arthroplasty (THA), and the associat…	2010		Health & quality of life outcomes	8		144	21118517	10.1186/1477-7525-8-144	1846	#9570	Larsen 2010	Exclusion reason: data not stratified by age group;
The influence of sociodemographic, clinical and functional variables on the quality of life of elderly people with total hip arthroplasty	Rampazo, M. K.; D'Elboux, M. J.	OBJECTIVES: To evaluate the health-related quality of life (HRQOL) of elderly people with total hip arthroplasty (THA) and to investigate the relationships and influences of the sociodemographic, clinical and functional variables of these subjects., METHODS: The HRQOL was evaluated by means of the Brazilian versions of the Medical Outcomes Study 36-item Short-Form Health Survey (SF-36), a general…	2010		Revista brasileira de fisioterapia (Sao Carlos (Sao Paulo, Brazil))	14	3	244-251			1866	#9611	Rampazo 2010	Exclusion reason: Wrong patient population;
Early evaluation of quality of life and clinical parameters after total knee arthroplasty	Bugala-Szpak, J.; Kusz, D.; Dyner-Jama, I.	BACKGROUND: Gonarthrosis is the most frequent indication to perform arthroplasty of the knee joint. The purpose of the study was to examine the effect of selected factors on quality of life evaluation in patients after a knee arthroplasty for gonarthrosis., MATERIAL AND METHODS: Forty patients aged 40 to 85 years (mean age 71.2 years) who underwent knee arthroplasty were examined. The Knee Injury…	2010		Ortopedia, traumatologia, rehabilitacja	12	1	41-49	20203344		1896	#9672	Bugala-Szpak 2010	Exclusion reason: no FT; Carrie Chen (2023-06-29 01:00:17)(Select): Can't find FT; Justine Lau (2023-06-27 16:11:37)(Select): can't find;
Clinical outcome and quality of life after computer-assisted total knee arthroplasty: results from a prospective, single-surgeon study and review of the literature	Peterlein, C. D.; Schofer, M. D.; Fuchs-Winkelmann, S.; Scherf, F. G.	Despite excellent results, there is a lack of prospective studies analysing functional outcome and quality of life after computer-navigated total knee arthroplasty. Fifty-two patients were investigated before and 6 months after surgery with the OrthoPilot navigation system (Aesculap, Germany). We used the SF-36 Health Survey, the visual analog scale (VAS), the Lequesne score and the Knee Society …	2009		La Chirurgia degli organi di movimento	93	3	115-122		10.1007/s12306-009-0042-2	1944	#9766	Peterlein 2009	Exclusion reason: data not stratified by age group;
Total knee replacement and health-related quality of life: factors influencing long-term outcomes	Nunez, M.; Lozano, L.; Nunez, E.; Segur, J. M.; Sastre, S.; Macule, F.; Ortega, R.; Suso, S.	OBJECTIVE: To evaluate health-related quality of life (HRQOL) in patients with osteoarthritis undergoing total knee replacement (TKR); identify the influence of sociodemographic, clinical, intraoperative, and postoperative variables on HRQOL; and determine patient perceptions at 7 years., METHODS: We conducted a prospective study with 7 years of followup. HRQOL measures (Western Ontario and McMas…	2009		Arthritis & rheumatism	61	8	1062-1069		10.1002/art.24644	1960	#9796	Nunez 2009	Exclusion reason: data not stratified by age group;
Quality of life after a subtrochanteric fracture: a prospective cohort study on 87 elderly patients	Ekstrom, W.; Nemeth, G.; Samnegard, E.; Dalen, N.; Tidermark, J.	BACKGROUND: The subtrochanteric fracture constitutes approximately 5-10% of all hip fractures. This particular fracture type, owing to its configuration and instability, poses significant challenges to the fixation method, especially in elderly patients with varying degrees of osteoporosis. There has been a gradual change in the operative techniques used to stabilise these fractures leading to th…	2009		Injury	40	4	371-376		10.1016/j.injury.2008.09.010	1991	#9860	Ekstrom 2009	Exclusion reason: Small sample size;
Changes in the WOMAC, EuroQol and Japanese lifestyle measurements among patients undergoing total hip arthroplasty	Fujita, K.; Makimoto, K.; Higo, T.; Shigematsu, M.; Hotokebuchi, T.	OBJECTIVE: To assess changes in the health outcomes of Japanese patients before and after total hip arthroplasty (THA), and to assess the impact of THA on commonly performed postures or body positions requiring deep flexion of the hip joint such as the use of Japanese squat toilets., METHODS: Consecutive patients undergoing primary THA between July 2003 and July 2004 were eligible for the study. …	2009		Osteoarthritis & cartilage	17	7	848-855		10.1016/j.joca.2008.11.012	1996	#9871	Fujita 2009	Exclusion reason: data not stratified by age group;
Long-term outcome following total knee arthroplasty: a controlled longitudinal study	Cushnaghan, J.; Bennett, J.; Reading, I.; Croft, P.; Byng, P.; Cox, K.; Dieppe, P.; Coggon, D.; Cooper, C.	OBJECTIVES: To assess long-term outcome and predictors of prognosis following total knee arthroplasty (TKA) for osteoarthritis., METHODS: We followed-up 325 patients from 3 English health districts approximately 6 years after TKA, along with 363 controls selected from the general population. Baseline data, collected by interview and examination, included age, sex, comorbidity, body mass index (BM…	2009		Annals of the rheumatic diseases	68	5	642-647		10.1136/ard.2008.093229	2015	#9911	Cushnaghan 2009	Exclusion reason: missing preoperative and/or postoperative scores;
The Chitranjan Ranawat Award: functional outcome after total knee replacement varies with patient attributes	Franklin, P. D.; Li, W.; Ayers, D. C.	UNLABELLED: Total knee replacement effectively relieves arthritis pain but improvement in physical function varies. A clearer understanding of the patient attributes associated with differing levels of functional gain after TKR is critical to surgical decision making. We reviewed 8050 primary, unilateral TKR patients enrolled in a prospective registry between 2000 and 2005 who had complete data. …	2008		Clinical orthopaedics & related research	466	11	2597-2604		10.1007/s11999-008-0428-8	2039	#9957	Franklin 2008	Exclusion reason: missing preoperative and/or postoperative scores;
Postoperative anemia and quality of life after primary hip arthroplasty in patients over 65 years old	Conlon, N. P.; Bale, E. P.; Herbison, G. P.; McCarroll, M.	BACKGROUND: It is uncertain whether anemia in elderly patients after primary hip arthroplasty has an effect on their quality of life., METHODS: We conducted a prospective observational study over 3 mo to investigate the association between discharge hemoglobin levels and subjective experience of quality of life at 2 mo postoperatively in patients aged over 65 yr who were scheduled for primary hip…	2008		Anesthesia & analgesia	106	4	1056-contents		10.1213/ane.0b013e318164f114	2071	#10022	Conlon 2008	Exclusion reason: data not stratified by age group;
Evaluation and prediction of health-related quality of life for total hip replacement among Chinese in Taiwan	Shi, H. Y.; Chiu, H. C.; Chang, J. K.; Wang, J. W.; Culbertson, R.; Khan, M. M.	The objective of this study was to examine and predict the time trend of health-related quality of life (HRQoL) after total hip replacement (THR). A total of 383 patients receiving primary THR at two medical centers in Taiwan during 1997 to 2000 were enrolled for the study. Face-to-face interviews were conducted by using physician-rated Harris hip score and patient-reported short-form 36-item hea…	2008		International orthopaedics	32	1	27-32			2093	#10060	Shi 2008	Exclusion reason: data not stratified by age group;
Revision total hip arthroplasty in octogenarians. A case-control study	Parvizi, J.; Pour, A. E.; Keshavarzi, N. R.; D'Apuzzo, M.; Sharkey, P. F.; Hozack, W. J.	BACKGROUND: Revision total hip arthroplasty in the very elderly is believed to be associated with a high complication rate. We evaluated the early outcomes and prevalence of complications following revision total hip arthroplasty in patients older than eighty years of age and compared them with those in a younger patient population., METHODS: We retrospectively reviewed the results of 170 revisio…	2007		The Journal of bone & joint surgery. American volume	89	12	2612-2618			2099	#10070	Parvizi 2007	Exclusion reason: Wrong patient population;
Long-term outcome following total hip arthroplasty: a controlled longitudinal study	Cushnaghan, J.; Coggon, D.; Reading, I.; Croft, P.; Byng, P.; Cox, K.; Dieppe, P.; Cooper, C.	OBJECTIVE: To assess long-term outcome and predictors of prognosis following total hip arthroplasty (THA) for osteoarthritis (OA)., METHODS: We studied 282 patients from 2 English health districts approximately 8 years after THA, along with 295 controls selected from the general population. Baseline data were collected by interview and examination, on sex, age, comorbidity, body mass index (BMI),…	2007		Arthritis & rheumatism	57	8	1375-1380			2100	#10071	Cushnaghan 2007	Exclusion reason: missing preoperative and/or postoperative scores;
Influence of patient factors on TKA outcomes at 5 to 11 years followup	Bourne, R. B.; McCalden, R. W.; MacDonald, S. J.; Mokete, L.; Guerin, J.	Many studies suggest patient factors influence TKA outcomes, but the reported data are controversial, due perhaps in part to using only postoperative scores rather than change in scores from pre- to postoperatively. We examined the effect of gender, age, diagnosis, and obesity on changes in pre- to postoperative outcome measures (Knee Society clinical rating, WOMAC, and SF-12) in a cohort of 843 …	2007		Clinical orthopaedics & related research	464		27-31			2106	#10083	Bourne 2007	Exclusion reason: missing preoperative and/or postoperative scores;
Displaced femoral neck fracture: comparison of primary total hip replacement with secondary replacement after failed internal fixation: a 2-year follow-up of 84 patients	Blomfeldt, R.; Tornkvist, H.; Ponzer, S.; Soderqvist, A.; Tidermark, J.	INTRODUCTION: Recent randomized controlled trials have shown that for the active and lucid elderly patient with a displaced femoral neck fracture, a primary total hip replacement (THR) is superior to internal fixation (IF) regarding the need for secondary surgery, hip function and health-related quality of life (HRQoL). Despite the high failure rate for IF, the method is still recommended for thi…	2006		Acta orthopaedica	77	4	638-643	16929442	10.1080/17453670610012728	2150	#10167	Blomfeldt 2006	Exclusion reason: Small sample size;
Pain and overall health status in older people with hip and knee replacement: a population perspective	Linsell, L.; Dawson, J.; Zondervan, K.; Rose, P.; Carr, A.; Randall, T.; Fitzpatrick, R.	OBJECTIVE: To investigate the health-related quality of life and presence of hip or knee pain according to whether or not people had had previous hip or knee arthroplasty., STUDY DESIGN AND SETTING: Cross-sectional survey representing randomly selected sample of 5500 elderly (65+) people. Pain prevalence rates obtained from standard screening questions. Standard pain severity ratings obtained for…	2006		Journal of public health (Oxford, England)	28	3	267-273			2158	#10186	Linsell 2006	Exclusion reason: data not stratified by age group;
Gait, quality of life, and their association following total hip arthroplasty	Sliwinski, M.; Sisto, S.	PURPOSE: Total hip arthroplasty (THA) surgery is one of the most common orthopedic procedures performed on individuals with end-stage osteoarthritis of the hip. This study: () compared temporal spatial gait parameters and quality of life (QOL) scores of individuals with unilateral total hip arthroplasty (THA) to those of healthy older adults ages 65 to 85 years and (2) explored the relationship b…	2006		Journal of geriatric physical therapy (2001)	29	1	17-Oct			2169	#10207	Sliwinski 2006	Exclusion reason: data not stratified by age group;
Mapping recovery after total hip replacement surgery: health-related quality of life after three years	McMurray, A.; Grant, S.; Griffiths, S.; Lefford, A.; Wilson, D.	OBJECTIVE: To investigate recovery from total hip replacement over a three-year period on the basis of patient perceptions of health-related quality of life, demographic (age, gender, family support) and clinical characteristics (co-morbidities, hospital admissions), use of and satisfaction with health services, unmet health needs and social re-engagement., DESIGN: Telephone survey of patients' s…	2005		The Australian journal of advanced nursing : a quarterly publication of the Royal Australian Nursing Federation	22	4	20-25			2186	#10246	McMurray 2005	Exclusion reason: Wrong patient population;
Primary total hip arthroplasty using a modular proximally coated prosthesis in patients older than 70: two to eight year results	Sporer, S. M.; Obar, R. J.; Bernini, P. M.	Patients older than 70 years who underwent primary total hip arthroplasty using a modular proximally porous-coated femoral stem with an ingrowth hemispherical acetabular component were evaluated. This included 135 hips in 122 patients, with an average 5-year follow-up period. This study included 96 patients (107 hips) still living; 26 patients (28 hips) patients had died, and 8 patients were lost…	2004		The Journal of arthroplasty	19	2	197-203			2251	#10371	Sporer 2004	Exclusion reason: data not stratified by age group;
Changes in quality of life among elderly patients with hip fracture in Taiwan	Shyu, Y. I. L.; Chen, M. C.; Liang, J.; Lu, J. F. R.; Wu, C. C.; Su, J. Y.	To examine the longitudinal change in health related quality of life (HRQoL) during 1 year following hospital discharge in elderly subjects, 110 hip fractured subjects (age, mean+/-SD: 79.3+/-7.4 years) were enrolled in a prospective study. Face-to-face interviews with the patients were conducted, using Short Form 36 (SF-36) at 1, 3, 6, and 12 months after they were discharged from the hospital. …	2004		Osteoporosis international : a journal established as result of cooperation between the European Foundation for Osteoporosis & the National Osteoporosis Foundation of the USA	15	2	95-102			2258	#10383	Shyu 2004	Exclusion reason: data not stratified by age group;
Health-related quality of life after hip fracture in the elderly community-dwelling	Jongjit, J.; Komsopapong, L.; Songjakkaew, P.; Kongsakon, R.	Hip fracture occurs commonly in older individuals and can have a considerable impact on the functional independence and quality of life for older patients living in the community. In a population-based case-control study six months after hip fracture, we investigated the association between functionality and quality of life. The Functional Independence Measure (FIM), the Frenchay Activities of Da…	2003		The Southeast Asian journal of tropical medicine & public health	34	3	670-674			2261	#10389	Jongjit 2003	Exclusion reason: data not stratified by age group;
Health-related quality of life and health service use following total hip replacement surgery	McMurray, A.; Grant, S.; Griffiths, S.; Letford, A.	AIMS OF THE STUDY: The study investigated health-related quality of life in relation to demographic and clinical factors, and health service use and satisfaction by older total hip replacement (THR) patients following discharge from one Australian Hospital., RATIONALE: Understanding health-related quality of life and patterns of service use during recovery informs caregiving and patient and famil…	2002		Journal of advanced nursing	40	6	663-672			2289	#10447	McMurray 2002	Exclusion reason: Small sample size;
Quality of life related to fracture displacement among elderly patients with femoral neck fractures treated with internal fixation	Tidermark, J.; Zethraeus, N.; Svensson, O.; Tornkvist, H.; Ponzer, S.	OBJECTIVE: To determine differences in outcome between undisplaced (Garden I and II) and displaced (Garden III and IV) femoral neck fractures in elderly patients treated with internal fixation., SETTING: University hospital., DESIGN: Prospective clinical study., PATIENTS: Ninety patients with an acute femoral neck fracture after a fall. The inclusion criteria were age older than sixty-five years,…	2002		Journal of orthopaedic trauma	16	1	34-38			2308	#10482	Tidermark 2002	Exclusion reason: Small sample size;
Quality of life following total hip replacement	O'Connell, T.; Browne, C.; Corcoran, R.; Howell, F.	Orthopaedic surgeons have traditionally used disease-specific scoring systems that focus on relief of pain and improvement in function. However, these allow little scope for patient assessed outcomes such as quality of life. This study assessed quality of life before and after Total Hip Replacement (THR) using the Short Form 36 (SF-36) questionnaire. 100 patients were interviewed pre-operatively …	2000		Irish medical journal	93	4	108-110			2340	#10543	O'Connell 2000	Exclusion reason: no FT; Carrie Chen (2023-06-29 00:58:20)(Select): Can't find FT; Justine Lau (2023-06-27 16:08:22)(Select): can't find ;
Cementless acetabular revision arthroplasty	Jain, R.; Schemitsch, E. H.; Waddell, J. P.	OBJECTIVE: To evaluate the effects of clinical factors on outcome after acetabular revision with a cementless beaded cup., DESIGN: Retrospective case series., SETTING: Tertiary care referral centre., PATIENTS: Forty-one patients who underwent acetabular revision with a cementless cup were followed up for a mean of 3.4 years., INTERVENTIONS: Acetabular revision with a beaded cementless cup in all …	2000		Canadian journal of surgery. Journal canadien de chirurgie	43	4	269-275			2343	#10548	Jain 2000	Exclusion reason: data not stratified by age group; Justine Lau (2023-06-27 16:00:33)(Select): can't find ;
Outcomes after hip or knee replacement surgery for osteoarthritis. A prospective cohort study comparing patients' quality of life before and after surgery with age-related population norms	March, L. M.; Cross, M. J.; Lapsley, H.; Brnabic, A. J.; Tribe, K. L.; Bachmeier, C. J.; Courtenay, B. G.; Brooks, P. M.	OBJECTIVE: To compare the health-related quality of life of people with osteoarthritis before and after primary total hip and knee replacement surgery with that of the general Australian population., DESIGN: A prospective cohort study., SETTING: Three Sydney hospitals, public and private., PARTICIPANTS: Patients with osteoarthritis undergoing primary total hip (n = 59) and knee (n = 92) joint rep…	1999		The Medical journal of Australia	171	5	235-238			2365	#10586	Mar-99	Exclusion reason: missing preoperative and/or postoperative scores;	question
Primary total knee replacement: short-term outcomes in an Australian population	van Essen, G. J.; Chipchase, L. S.; O'Connor, D.; Krishnan, J.	This study evaluated the short-term outcome of primary total knee replacement, using standard and reliable outcome measures, for osteoarthritis in an Australian population. This study also compared the pre-operative health status of the patient population with population norms using a quality of life questionnaire. Using the medical outcome study (MOS) 36-item short form health survey (SF-36), th…	1998		Journal of quality in clinical practice	18	2	135-142			2375	#10603	vanEssen 1998	Exclusion reason: no FT; Carrie Chen (2023-06-29 00:59:25)(Select): can't find FT; Justine Lau (2023-06-27 16:09:20)(Select): can't find ;
What Factors Identified in Initial Osteoarthritis Management Are Associated With Poor Patient-reported Outcomes After THA? A Register-based Study	Gustafsson, K.; Kvist, J.; Eriksson, M.; Rolfson, O.	BACKGROUND: Some patients report long-term pain or no improvement in health-related quality of life (HRQoL) or are dissatisfied after THA. However, factors associated with these poorer patient-reported outcomes after surgery are inconsistent and have typically been studied in the late phase of hip osteoarthritis (OA) among patients already eligible for surgery. Earlier identification of risk fact…	2023		Clinical orthopaedics & related research				37159269	10.1097/corr.0000000000002681	2405	#10658	Gustafsson 2023	Exclusion reason: data not stratified by age group;
Satisfaction and Health-Related Quality of Life Following Hip and Knee Arthroplasty Surgeries in Indian Patients: A Cross-Sectional Study	Sen, R. K.; Shetti, V.; Mukhopadhyay, R.; Tripathy, S. K.; Saini, G.; Dip, S. K.; Raman, N.; Rana, M.; Vashishta, K.; Sharma, S. K.	Introduction: Recently, the patient-reported outcome measures (PROMs) have been considered as the most important assessment tool for surgical outcome evaluation in arthroplasty. However, no study from the Indian subcontinent has evaluated the PROM in the total hip (THA) and knee (TKA) arthroplasties., Materials and Methods: This cross-sectional study evaluated the health-related quality of life (…	2022		Indian journal of orthopaedics	56	5	918-926		10.1007/s43465-021-00589-x	2428	#10696	Sen 2022	Exclusion reason: data not stratified by age group;
Effects of Comorbidities on Pain and Function After Total Hip Arthroplasty	Lan, P.; Chen, X.; Fang, Z.; Zhang, J.; Liu, S.; Liu, Y.	Background: The growing number of patients undergoing total hip arthroplasty (THA) and postoperative outcomes receive increasing attention from doctors and patients. This study aimed to elucidate the effects of comorbidities on postoperative function, pain, complications, readmission rate, and mortality., Methods: We included consecutive patients who underwent primary unilateral THA between 2017 …	2022		Frontiers in surgery	9		829303	35647007	10.3389/fsurg.2022.829303	2447	#10726	Lan 2022	Exclusion reason: data not stratified by age group;
Influence of Anxiety/Depression, Age, Gender and ASA on 1-Year Follow-Up Outcomes Following Total Hip and Knee Arthroplasty in 5447 Patients	Gotz, J. S.; Benditz, A.; Reinhard, J.; Schindler, M.; Zeman, F.; Grifka, J.; Greimel, F.; Leiss, F.	INTRODUCTION: There are many factors influencing the outcome after total joint arthroplasty (TJA). In particular, patient-related factors such as age, gender, ASA (American Society of Anesthesiologists), or preoperative anxiety/depression have become increasingly important. The aim of this study was to examine the association of these parameters with 1-year postoperative outcomes after total knee…	2021		Journal of clinical medicine	10	14		34300261	10.3390/jcm10143095	2467	#10757	Gotz 2021	Exclusion reason: missing preoperative and/or postoperative scores;
The Effect of Comorbidities and Age on Functional Outcomes After Total Knee Arthroplasty in the Octogenarian: A Matched Cohort Study	Cher, E. W. L.; Tay, K. S.; Zhang, K.; Tan, S. B.; Howe, T. S.; Koh, J. S. B.	INTRODUCTION: According to the World Health Organization data repository, the average life expectancy at birth for Singapore in 2015 has risen to 83.4 years, and many octogenarians (OG) remain active socioeconomically. The aim of this study is to compare the improvement and the impact of comorbidities on functional recovery after total knee arthroplasty (TKA) between OG and their younger counterp…	2018		Geriatric orthopaedic surgery & rehabilitation	9		2151459318769508	29796334	10.1177/2151459318769508	2514	#10830	Cher 2018	Exclusion reason: only includes component of EQ-5D, SF-36, SF-12;
The Effect of Advancing Age on Total Joint Replacement Outcomes	Fang, M.; Noiseux, N.; Linson, E.; Cram, P.	OBJECTIVE: To describe age-related differences in outcomes among older adults undergoing total hip arthroplasty (THA) and total knee arthroplasty (TKA)., DESIGN: Retrospective study., PARTICIPANTS: A total of 1792 patients who underwent primary THA or TKA at the University of Iowa Hospitals and Clinics between 2010 and 2013 were identified in the University HealthSystem Consortium Database and Un…	2015		Geriatric orthopaedic surgery & rehabilitation	6	3	173-179		10.1177/2151458515583515	2536	#10860	Fang 2015	Exclusion reason: missing preoperative and/or postoperative scores;
Quality-of-life assessment among patients undergoing total knee arthroplasty in Manaus	de Souza Leao, M. G.; Santos Santoro, E.; Lima Avelino, R.; Inoue Coutinho, L.; Campos Granjeiro, R.; Orlando Junior, N.	OBJECTIVE: this study had the aim of assessing the quality of life among patients undergoing total knee arthroplasty (TKA). For this, the SF-36 and WOMAC questionnaires respectively were used to make comparisons with preoperative values., METHODS: a prospective observational cohort study was conducted, with blinded analysis on the results from 107 TKAs in 99 patients, between June 2010 and Octobe…	2014		Revista brasileira de ortopedia	49	2	194-201		10.1016/j.rboe.2014.03.017	2541	#10867	deSouzaLeao 2014	Exclusion reason: data not stratified by age group;
Evaluation of improvement in quality of life and physical activity after total knee arthroplasty in greek elderly women	Tsonga, T.; Kapetanakis, S.; Papadopoulos, C.; Papathanasiou, J.; Mourgias, N.; Georgiou, N.; Fiska, A.; Kazakos, K.	BACKGROUND: The aim of this study was to evaluate the changes in quality of life of patients after total knee arthroplasty and to assess the changes in physical activity by using a self-reported questionnaire and by counting the number of steps 3-6 months after post-operatively., METHODS: Included were fifty two elderly women (age 72.6+/-65.9 years, mean+/-SD) with knee osteoarthritis undergoing …	2011		The open orthopaedics journal	5		343-347	21966339	10.2174/1874325001105010343	2554	#10883	Tsonga 2011	Exclusion reason: data not stratified by age group; Carrie Chen (2023-06-27 13:32:25)(Select): Can't find FT;
Differences in health status of older people aged 65 and above after total hip replacement compared with the normal population: a cross-sectional study	Hordam, B.; Soballe, K.; Pedersen, P. U.	Aim. The aim of the study was to describe the health status of older patients with osteoarthrosis following total hip replacement and to compare their health status with population norms in order to analyse the need for a rehabilitation programme after total hip replacement. Background. Total hip replacement is a very efficient operation in terms of pain relief and improvement of walking ability.…	2009		International journal of older people nursing	4	3	211-217		10.1111/j.1748-3743.2009.00172.x	2557	#10886	Hordam 2009	Exclusion reason: data not stratified by age group;
Comparison between operative and non-operative treatment for elderly patients with knee osteoarthritis	Ge, Y.	Objectives: To observe the difference of effect between operative and non-operative treatment for knee osteoarthritis. Methods: 120 elderly patients with knee osteoarthritis (OA) were collected from January 2011 to January 2014 in my department, and were randomly divided into operation group (60 cases) and non-operation group (60 cases). In the operation group all patients were treated with arthr…	2015		China & foreign medical treatment [zhong wai yi liao]	18	23	64			2842	#10986	Ge 2015	Exclusion reason: no FT; Carrie Chen (2023-06-29 01:01:00)(Select): can't find FT; Justine Lau (2023-06-27 16:28:58)(Select): Can't find ;
The quality of life of the elderly is negatively affected by pertrochanteric femoral fractures: A comparative study	Yaradilmis, Y. U.; Okkaoglu, M. C.; Ozdemir, E.; Ates, A.; Demirkale, I.; Altay, M.	Objectives: Limited data is available regarding the quality of life of hip fracture patients following surgery. This study examined the mid-term quality of life of hip fracture patients and compared these patients with healthy elderly patients devoid of hip fractures. Method(s): A total of 103 patients (aged > 65 years) with pertrochanteric femoral fractures were treated with proximal femoral nai…	2022		European Research Journal	8	1	24-30		10.18621/eurj.819867	3340	#11227	Yaradilmis 2022	Exclusion reason: only includes component of EQ-5D, SF-36, SF-12;
Health-Related Quality of Life and Outcome after Total Knee Replacement: Results from a Cross-Sectional Survey in Jordan	Al Thaher, Y.; Alfuqaha, O. A.; Dweidari, A.	Total knee replacement (TKR) is a common procedure that is considered cost-effective with excellent long-term survivorship. This cross-sectional study, which includes 118 selected patients in Jordan from January 2020 to January 2021, aims to assess health-related quality of life (HQOL), functional status, and associated factors before and after 3 to 12 months of TKR. Furthermore, several demograp…	2021		Advances in Orthopedics	2021		5506809	35047222	10.1155/2021/5506809	3450	#11293	AlThaher 2021	Exclusion reason: data not stratified by age group;
Subjective assessment of the quality of life of patients with osteoarthritis of the knee before and after endoprosthesoplasty	Mika, M.; Kolpa, M.; Grochowska, A.; Ostrega, A.	Introduction: Osteoarthritis is currently considered the fourth most common cause of disability in women and the eighth in men. In more than 10% of patients over 55 years of age, a long-lasting disease process leads to impairment of joint function, and in a quarter of the people in this group it can cause disability. Endoprosthesoplasty is becoming a method of treatment of osteoarthritis, conside…	2020		Medical Studies/Studia Medyczne	36	2	96-102		10.5114/ms.2020.96788	3804	#11482	Mika 2020	Exclusion reason: data not stratified by age group;
A comparative study of clinical effect of total knee arthroplasty in the treatment of primary osteoarthritis and osteoarthritis of Kashin-Beck disease	Liu, H. M.; Wang, Y. F.; Wu, J. M.; Li, B. Y.; Dong, F.; Lu, D. F.; Li, H. X.; Zhang, Z. T.; Yu, C.; Lian, Y. Y.	Objective: To evaluate the clinical efficacy of total knee arthroplasty (TKA) in the treatment of primary osteoarthritis (OA) and osteoarthritis of Kashin-Beck disease (KBD). Method(s): This study enrolled 77 KBD patients (77 knees, KBD-TKA) and 75 OA patients (75 knees, OA-TKA) who underwent TKA from September 2008 to June 2018. Clinical assessments for each patient were performed pre-operativel…	2020		International Orthopaedics	44	9	1719-1726		10.1007/s00264-020-04542-9	3830	#11498	Liu 2020	Exclusion reason: Wrong patient population;
Physical performance correlates with self-reported physical function and quality of life in patients at 3 months after total knee arthroplasty	Choi, J. H.; Kim, B. R.; Kim, S. R.; Nam, K. W.; Lee, S. Y.; Kim, W. B.; Kim, Y. J.	Background: Although total knee arthroplasty (TKA) is an effective treatment for knee osteoarthritis, assessment of postoperative outcomes remains unclear. This study aimed to identify postoperative physical performance factors that are correlated with self-reported physical function and quality of life (QoL) at 3 months after unilateral TKA. Method(s): In total, 158 patients who underwent unilat…	2020		Annals of Geriatric Medicine & Research	24	2	99-106		10.4235/agmr.20.0018	3841	#11505	Choi 2020	Exclusion reason: data not stratified by age group;
Geriatric Acetabular Surgery: Letournel's Contraindications Then and Now-Data From the German Pelvic Registry	Herath, S. C.; Pott, H.; Rollmann, M. F. R.; Braun, B. J.; Holstein, J. H.; Hoch, A.; Stuby, F. M.; Pohlemann, T.	OBJECTIVE: In his original series of 129 surgically treated acetabular fractures, Letournel did not operate on patients older than 60 years. Almost 30 years later, he still emphasized that no patients with reduced bone quality should be operated on. The aim of the study was to analyze epidemiologic characteristics and treatment modes for today's cohort of elderly patients with acetabular fracture…	2019		Journal of orthopaedic trauma	33	Supplement 2	S8-S13		10.1097/bot.0000000000001406	3953	#11557	Herath 2019	Exclusion reason: data not stratified by age group;
Total hip arthroplasty for arthritis following acetabular fractures-evaluation of radiological, functional and quality of life parameters	Sharma, M.; Behera, P.; Sen, R. K.; Aggarwal, S.; Tripathy, S. K.; Prakash, M.; Saini, G.; Saibaba, B.	Introduction: Total hip arthroplasty (THA) has been termed as 'operation of the century' as it provides a stable and mobile hip to patients who are debilitated by pathologies affecting the hip. Acetabular fractures pose a challenge for their initial management as well for the management of secondary osteoarthritis which is often the outcome of these fractures. The study attempts to evaluate the s…	2019		Journal of Clinical Orthopaedics & Trauma	10	1	131-137		10.1016/j.jcot.2017.10.017	4148	#11619	Sharma 2019	Exclusion reason: Wrong patient population;
Associations between preoperative Oxford hip and knee scores and costs and quality of life of patients undergoing primary total joint replacement in the NHS England: An observational study	Eibich, P.; Dakin, H. A.; Price, A. J.; Beard, D.; Arden, N. K.; Gray, A. M.	Objectives: To assess how costs and quality of life (measured by EuroQoL-5 Dimensions (EQ-5D)) before and after total hip replacement (THR) and total knee replacement (TKR) vary with age, gender and preoperative Oxford hip score (OHS) and Oxford knee score (OKS). Design(s): Regression analyses using prospectively collected data from clinical trials, cohort studies and administrative data bases. S…	2018		BMJ Open	8	4	e019477		10.1136/bmjopen-2017-019477	4213	#11640	Eibich 2018	Exclusion reason: missing preoperative and/or postoperative scores;
Observation of clinical efficacy of total knee arthroplasty surgery in the treatment of elderly rheumatic arthritis	Li, S.; Hong, C.; Cao, D.; Gu, X.	Objective: To explore the clinical efficacy of total knee arthroplasty (TKA) surgery in the treatment of rheumatic arthritis of elderly. Method(s): A total of 98 elderly patients with rheumatic arthritis who underwent TKA surgery in our hospital from June 2015 to July 2017 were retrospectively studied. The conditions of the patients were recorded before and after surgery, and a follow-up visit wa…	2018		International Journal of Clinical & Experimental Medicine	11	4	4138-4143			4322	#11681	Li 2018	Exclusion reason: doesn't use EQ-5D, SF-36, or SF-12;
Comparison of the extent to which total hip and total knee arthroplasty restore patient-reported physical function	Glass, N. A.; Segal, N. A.; Callaghan, J. J.; Clark, C. R.; Noiseux, N. O.; Gao, Y.; Johnston, R.	Objective To evaluate the extent to which elective total hip arthroplasty (THA) and total knee arthroplasty (TKA) for osteoarthritis (OA) restore normal patient-reported physical function in men and women. Methods Pain and physical function (WOMAC-PF) were prospectively measured pre- and post-operatively. The relationship between surgical procedure and achieving physical function equivalent to ag…	2016		Osteoarthritis & Cartilage	24	11	1875-1882		10.1016/j.joca.2016.06.010	4605	#11764	Glass 2016	Exclusion reason: data not stratified by age group;
Function, disability, and health-related quality of life after allograft-prosthesis composite reconstructions of the proximal femur	Biau, D. J.; Davis, A.; Vastel, L.; Tomeno, B.; Anract, P.	Background: Factors affecting function, disability and health-related quality of life after allograft-prosthesis composite reconstructions have been poorly studied. Method(s): Retrospective study of eighteen patients who underwent reconstruction with proximal femoral allograft-prosthesis composites and answered questionnaires to assess hip function (Postel and Merle d'Aubigne, self-reported Harri…	2008		Journal of Surgical Oncology	97	3	210-215		10.1002/jso.20936	5705	#12101	Biau 2008	Exclusion reason: data not stratified by age group;
Persistent pain in frail older adults after hip fracture repair	Herrick, C.; Steger-May, K.; Sinacore, D. R.; Brown, M.; Schechtman, K. B.; Binder, E. F.	OBJECTIVES: To identify factors associated with persistent hip pain in elderly hip fracture patients with physical frailty. DESIGN: Cohort study. SETTING: Community-based study conducted at academic medical center. PARTICIPANTS: Eighty-eight men and women (mean age +/- standard deviation 80 +/- 7 years) with a recent hip fracture (mean 14.5 +/- 4.8 weeks after hip fracture repair) and physical fr…	2004		Journal of the American Geriatrics Society	52	12	2062-2068		10.1111/j.1532-5415.2004.52566.x	5920	#12172	Herrick 2004	Exclusion reason: data not stratified by age group;
Patient-reported health status in total joint replacement	Benroth, R.; Gawande, S.	A total of 176 consecutive patients undergoing either total hip or total knee arthroplasty were given SF-36 surveys at 4 time intervals: preoperatively and at 3 months, 6 months, and 1 year postoperatively. Transformed SF-36 scores were compared at the preoperative and 1-year time intervals between several demographic variables, including age, gender, number of sides replaced (unilateral vs bilat…	1999		Journal of Arthroplasty	14	5	576-580		10.1016/s0883-5403%2899%2990080-3	6083	#12222	Benroth 1999	Exclusion reason: data not stratified by age group;
Functional outcome and patient satisfaction in total knee patient over the age of 75	Anderson, J. G.; Wixson, R. L.; Tsai, D.; Stulberg, S. D.; Chang, R. W.	Seventy-four patients, age 75 or older, who had undergone 98 primary total knee arthroplasties were evaluated in a retrospective cohort study, with validated questionnaires that assessed self-reported pain, physical function, mental health, and satisfaction. Average follow-up period was 34 months (range, 12-67 months). Overall, 90.8% reported improvement, 88.8% were satisfied with the results of …	1996		Journal of Arthroplasty	11	7	831-840	8934323	10.1016/s0883-5403(96)80183-5	6103	#12224	Anderson 1996	Exclusion reason: data not stratified by age group;
Outcome and quality of life of elderly critically ill patients: An Italian prospective observational study	Pavoni, V.; Gianesello, L.; Paparella, L.; Buoninsegni, L. T.; Mori, E.; Gori, G.	The demand of critical care admissions to intensive care unit (ICU) is projected to rise in the next decade. The aim of this study was to evaluate short and long-term mortality and quality of life (QoL) of elderly patients (80 years and older) admitted to two ICUs for medical conditions, abdominal surgery (planned and unplanned) and orthopedic surgery for hip fractures, over a 6-year period. Thre…	2011		Archives of Gerontology & Geriatrics	54	2	e193-198	22178584	10.1016/j.archger.2011.11.013	6113	#12227	Pavoni 2011	Exclusion reason: Not hip or knee arthroplasty;
Validity and reliability of the Apple Health app on iPhone for measuring gait parameters in children, adults, and seniors	Werner, C.; Hezel, N.; Dongus, F.; Spielmann, J.; Mayer, J.; Becker, C.; Bauer, J. M.	This study assessed the concurrent validity and test–retest-reliability of the Apple Health app on iPhone for measuring gait parameters in different age groups. Twenty-seven children, 28 adults and 28 seniors equipped with an iPhone completed a 6-min walk test (6MWT). Gait speed (GS), step length (SL), and double support time (DST) were extracted from the gait recordings of the Health app. Gait p…	2023		Scientific Reports	13	1			10.1038/s41598-023-32550-3	6116	#1	Werner 2023	Irrelevant
A multi-disciplinary program for opioid sparse arthroplasty results in reduced long-term opioid consumption: a four year prospective study	Lin, D. Y.; Samson, A. J.; D’Mello, F.; Brown, B.; Cehic, M. G.; Wilson, C.; Kroon, H. M.; Jaarsma, R. L.	Introduction: The current opioid epidemic poses patient safety and economic burdens to healthcare systems worldwide. Postoperative prescriptions of opioids contribute, with reported opioid prescription rates following arthroplasty as high as 89%. In this multi-centre prospective study, an opioid sparing protocol was implemented for patients undergoing knee or hip arthroplasty. The primary outcome…	2023		BMC Anesthesiology	23	1			10.1186/s12871-023-02062-8	6117	#2	Lin 2023	Irrelevant
Smartphone-assisted training with education for patients with hip and/or knee osteoarthritis (SmArt-E): study protocol for a multicentre pragmatic randomized controlled trial	Weber, F.; Müller, C.; Bahns, C.; Kopkow, C.; Färber, F.; Gellert, P.; Otte, I.; Vollmar, H. C.; Brannath, W.; Diederich, F.; Kloep, S.; Rothgang, H.; Dieter, V.; Krauß, I.; Kloek, C.; Veenhof, C.; Collisi, S.; Repschläger, U.; Böbinger, H.; Grüneberg, C.; Thiel, C.; Peschke, D.	Introduction: Hip and knee osteoarthritis are associated with functional limitations, pain and restrictions in quality of life and the ability to work. Furthermore, with growing prevalence, osteoarthritis is increasingly causing (in)direct costs. Guidelines recommend exercise therapy and education as primary treatment strategies. Available options for treatment based on physical activity promotio…	2023		BMC Musculoskeletal Disorders	24	1			10.1186/s12891-023-06255-7	6118	#3	Weber 2023	Irrelevant
Examining the relationship between the Short Warwick-Edinburgh Mental Well-being Scale (SWEMWBS) and EQ-5D-5L and comparing their psychometric properties	Hong, Y.; Jiang, X.; Zhang, T.; Luo, N.; Yang, Z.	Background: The purpose of this study is to examine the relationship between the Short Warwick-Edinburgh Mental Well-being Scale (SWEMWBS) and EQ-5D-5L and compare their psychometric properties in 4 chronic conditions in China. Methods: Participants were invited to complete the online survey. Spearman’s rank correlation was used to evaluate the correlation between SWEMWBS and EQ-5D-5L; explorator…	2023		Health & Quality of Life Outcomes	21	1			10.1186/s12955-023-02108-y	6119	#4	Hong 2023	Irrelevant
Quality of total hip arthroplasty health care based on four years of patient-reported outcomes in the Netherlands	Pronk, Y.; van der Weegen, W.; Schreurs, B. W.; Pilot, P.	Background: Joint arthroplasty registries have incorporated patient-reported outcomes (PROs) to evaluate outcomes from a patients’ perspective to improve total hip arthroplasty (THA). To draw valid conclusions on PROs, a minimum response rate (RR) of 60% is advised. This study investigated (1) if the quality of THA health care based on PROs improved over the years in the Netherlands, (2) if RRs i…	2023		Health & Quality of Life Outcomes	21	1			10.1186/s12955-023-02104-2	6120	#5	Pronk 2023	Irrelevant
A head-to-head comparison of the EQ-5D-5L and 15D descriptive systems and index values in a general population sample	Nikl, A.; Janssen, M. F.; Brodszky, V.; Rencz, F.	Background: The EQ-5D-5L and 15D are generic preference-accompanied health status measures with similar dimensions. In this study, we aim to compare the measurement properties of the EQ-5D-5L and 15D descriptive systems and index values in a general population sample. Methods: In August 2021, an online cross-sectional survey was conducted in a representative adult general population sample (n = 1…	2023		Health & Quality of Life Outcomes	21	1			10.1186/s12955-023-02096-z	6121	#6	Nikl 2023	Irrelevant
Short-term difference only in reported outcomes (PROMs) after anterior or posterior approach to total hip arthroplasty: a 4-year prospective multi-centre observational study	Lin, D. Y.; Samson, A. J.; Cehic, M. G.; Brown, B.; Kaambwa, B.; Wilson, C.; Kroon, H. M.; Jaarsma, R. L.	Background: The direct anterior approach (DAA) in total hip arthroplasty (THA) may demonstrate better functional recovery compared to the posterior approach (PA). Methods: In this prospective multi-centre study, patient-related outcome measures (PROMs) and length of stay (LOS) were compared between DAA and PA THA patients. The Oxford Hip Score (OHS), EQ-5D-5L, pain and satisfaction scores were co…	2023		Journal of Orthopaedic Surgery & Research	18	1			10.1186/s13018-023-03603-0	6122	#7	Lin 2023	Irrelevant
Impacts of the preceding cancer-specific health-related quality of life instruments on the responses to the subsequent EQ-5D-5L	Izumi, S.; Hagiwara, Y.; Matsuyama, Y.; Shiroiwa, T.; Taira, N.; Kawahara, T.; Konomura, K.; Noto, S.; Fukuda, T.; Shimozuma, K.	Background: In clinical studies, the EQ-5D-5L is often employed with disease-specific health-related quality of life instruments. The questions in the former are more general than the latter; however, it is known that responses to general questions can be influenced by preceding specific questions. Thus, the responses to the EQ-5D-5L have the possibility of being influenced by the preceding disea…	2023		Health & Quality of Life Outcomes	21	1			10.1186/s12955-022-02085-8	6123	#8	Izumi 2023	Irrelevant
Implementing electronic patient reported outcomes in inflammatory bowel disease: patient participation, score reliability and validity	Deutscher, D.; Weil, C.; Chodick, G.; Tsukinovsky, S.; Bodger, K.; Waterman, M.; Kariv, R.	Background: Patient-reported outcome measures (PROMs) are recommended for assessing patient-centered outcomes in inflammatory bowel disease (IBD). The main aims were to assess the level of participation in an electronic PROM (ePROM) data collection system among patients with IBD, and evaluate reliability and validity of the resulting scores. Methods: Patients included in the IBD registry of Macca…	2023		Health & Quality of Life Outcomes	21	1			10.1186/s12955-023-02087-0	6124	#9	Deutscher 2023	Irrelevant
Reconsidering injury severity: Looking beyond the maximum abbreviated injury score	Asscheman, S.; Versteeg, M.; Panneman, M.; Kemler, E.	Background: Injury severity is often determined by anatomical measures such as the Maximum Abbreviated Injury Score (MAIS). Yet, it is suggested that MAIS provides a limited view on injury severity as the overall burden of trauma is multidimensional, including psychological problems and health care costs for example. It is unclear if MAIS as a single criterion can serve as a proper indicator for …	2023		Accident Analysis & Prevention	186				10.1016/j.aap.2023.107045	6125	#10	Asscheman 2023	Irrelevant
Radiographic and clinical outcome of tibial plateau fractures treated with bone allograft	Meiser, S.; Arora, R.; Petersen, J.; Keiler, A.; Liebensteiner, M. C.; Pallua, J. D.; Wurm, A.	Background: To determine the clinical outcome of patients who had been treated with bone allografts during open reduction and internal fixation (ORIF) of tibial head fractures. Methods: Patients who suffered a medial, lateral, or bicondylar fracture of the tibial plateau and underwent surgical treatment by open reduction and internal fixation (ORIF) using human femoral head bone allografts were i…	2023		Archives of Orthopaedic & Trauma Surgery	143	5	2447-2454		10.1007/s00402-022-04461-x	6126	#11	Meiser 2023	Irrelevant
Factors predicting the transition from acute to persistent pain in people with 'sciatica': the FORECAST longitudinal prognostic factor cohort study protocol	Schmid, A. B.; Ridgway, L.; Hailey, L.; Tachrount, M.; Probert, F.; Martin, K. R.; Scott, W.; Crombez, G.; Price, C.; Robinson, C.; Koushesh, S.; Ather, S.; Tampin, B.; Barbero, M.; Nanz, D.; Clare, S.; Fairbank, J.; Baskozos, G.	Introduction Sciatica is a common condition and is associated with higher levels of pain, disability, poorer quality of life, and increased use of health resources compared with low back pain alone. Although many patients recover, a third develop persistent sciatica symptoms. It remains unclear, why some patients develop persistent sciatica as none of the traditionally considered clinical paramet…	2023		BMJ Open	13	4			10.1136/bmjopen-2023-072832	6127	#12	Schmid 2023	Irrelevant
Translation and validation of the Pancreatic Cancer Disease Impact score for Chinese patients with pancreatic cancer: A methodological and cross-sectional study	Cui, L.; Yu, H.; Sun, Q.; Miao, Y.; Jiang, K.; Fang, X.	Objective: We aimed to establish and validate the Chinese version of the Pancreatic Cancer Disease Impact (C-PACADI) score for Chinese patients with pancreatic cancer (PC). Methods: This was a methodological and cross-sectional study. We established the C-PACADI score following Beaton's translation guidelines and then included 209 patients with PC to evaluate C-PACADI's reliability and validity. …	2023		Asia-Pacific Journal of Oncology Nursing	10	4			10.1016/j.apjon.2023.100209	6128	#13	Cui 2023	Irrelevant
Determining functional outcomes after resection and reconstruction of primary soft tissue sarcoma in the lower extremity: A review of current subjective and objective measurement systems	Wiffen, J.; Mah, E.	The surgical management of soft-tissue sarcoma has evolved significantly over the last two decades due to the routine use of adjunct therapies, with an increased focus on postoperative functional outcome. The literature suffers from methodological inconsistency and use of low quality outcome measures to assess an already heterogeneous population. This article aims to review the most frequently us…	2023		Journal of Surgical Oncology	127	5	862-870		10.1002/jso.27202	6129	#14	Wiffen 2023	Irrelevant
Validity of the short musculoskeletal function assessment questionnaire in patients with a spine fracture	Blixt, S.; Mukka, S.; Försth, P.; Westin, O.; Gerdhem, P.	Purpose: The aim of this study was to validate the use of the Short Musculoskeletal Function Assessment (SMFA) questionnaire in patients with a spine fracture. Methods: Cross-sectional cohort of individuals that had sustained a spine fracture (C1-L5) one year earlier. Patients were asked to fill out SMFA, Oswestry Disability Index (ODI), EQ-5D-3L and EQ-VAS. Spearman’s rank correlation coefficien…	2023		European Spine Journal	32	4	1471-1479		10.1007/s00586-023-07581-z	6130	#16	Blixt 2023	Irrelevant
Long Term Results of a Randomised Trial of Stenting of the Superficial Femoral Artery for Intermittent Claudication	Gunnarsson, T.; Bergman, S.; Pärsson, H.; Gottsäter, A.; Lindgren, H.	Objective: Primary stenting of the superficial femoral artery (SFA) in intermittent claudication (IC) has been shown to increase health related quality of life (HRQoL) after 12 and 24 months. An extended follow up of HRQoL 36 and 60 months after randomisation is presented. Methods: A multicentre randomised controlled trial was conducted at seven vascular clinics in Sweden between 2010 and 2020. O…	2023		European Journal of Vascular & Endovascular Surgery	65	4	513-519		10.1016/j.ejvs.2023.01.004	6131	#17	Gunnarsson 2023	Irrelevant
Comorbidity data collection across different spine registries: an evidence map	Quigley, M.; Apos, E.; Truong, T. A.; Ahern, S.; Johnson, M. A.	Introduction: Comorbidities are significant patient factors that contribute to outcomes after surgery. There is highly variable collection of this information across the literature. To help guide the systematic collection of best practice data, the Australian Spine Registry conducted an evidence map to investigate (i) what comorbidities are collected by spine registries, (ii) how they are collect…	2023		European Spine Journal	32	3	753-777		10.1007/s00586-023-07529-3	6132	#19	Quigley 2023	Irrelevant
Comparison of day-case versus inpatient uni-compartmental knee replacement	Gao, N. P.; Al-Dadah, O.	Background: Uni-compartmental knee replacement (UKR) is an alternative to total knee replacement for patients who have isolated compartment osteoarthritis. Studies have demonstrated that UKR can be safely performed as a day-case procedure without a negative impact on complication rates. The aim of this study was to compare the clinical outcomes between day-case and inpatient UKRs. Methods: A sing…	2023		Musculoskeletal Care	21	1	16-24		10.1002/msc.1662	6133	#20	Gao 2023	Irrelevant
Prevalence of Lumbosacral Transitional Vertebral Anomalies among Healthy Volunteers and Patients with Hip Pathology: Association with Spinopelvic Characteristics	Verhaegen, J. C. F.; Alves Batista, N.; Horton, I.; Rakhra, K.; Beaulé, P. E.; Michielsen, J.; Stratton, A.; Grammatopoulos, G.	Background:A lumbosacral transitional vertebra (LSTV) has been reported to be prevalent among patients with hip dysplasia. The aims of this study were to determine the (1) prevalence of an LSTV in young patients presenting with hip pain and a group of asymptomatic volunteers, (2) effect of an LSTV on spinopelvic characteristics, and (3) presence of low back pain among patients with an LSTV.Method…	2023		JBJS Open Access	8	1			10.2106/jbjs.Oa.22.00095	6134	#22	Verhaegen 2023	Irrelevant
Study protocol for neuromuscular stimulation for rehabilitation after general and vascular surgery: a pilot randomised clinical study	Nimura, M.; Lane, T.; Rawashdeh, M.; Onida, S.; Javed, A.; Sritharan, G.; Reese, G.; Hrouda, D.; Davies, A. H.	Objectives To investigate the acceptability and safety of neuromuscular stimulation (NMES) as an adjunct for rehabilitation after vascular and general surgery. Methods and analysis Prospective, single-centre, single-blind, parallel group, randomised controlled study. This study will be conducted in a single-centre, secondary care setting (National Healthcare Service Hospital) in the UK. All patie…	2023		BMJ Open	13	2			10.1136/bmjopen-2022-061800	6136	#24	Nimura 2023	Irrelevant
Localization diagnosis of low back pain in a population-based study of a Japanese mountain village	Takegami, N.; Akeda, K.; Yamada, J.; Fujiwara, T.; Nishimura, A.; Sudo, A.	Purpose The purposes of this study were to investigate 1) the location of low back pain (LBP) and 2) the relationships between the location of LBP and the LBP intensity or the quality of life (QoL) in a population-based study. Methods The location of LBP was categorized into four areas using palpation: midline of the lumbar region, paravertebral muscles, upper buttock, and sacroiliac joint. The e…	2023		PLoS ONE	18	02-Feb			10.1371/journal.pone.0282115	6137	#26	Takegami 2023	Irrelevant
The Swedish version of the Anterior Cruciate Ligament Quality Of Life measure (ACL-QOL): translation and measurement properties	Filbay, S. R.; Grevnerts, H. T.; Sonesson, S.; Hedevik, H.; Kvist, J.	Purpose: To translate the ACL-QOL from English to Swedish and evaluate measurement properties for use after surgical and non-surgical management of anterior cruciate ligament (ACL) injury. Methods: The ACL-QOL was translated from English to Swedish and data were pooled from 13 cohorts to enable a comprehensive evaluation of measurement properties in line with COSMIN guidelines. We evaluated inter…	2023		Quality of Life Research	32	2	593-604		10.1007/s11136-022-03265-1	6138	#27	Filbay 2023	Irrelevant
Long-term outcomes of lower limb post-traumatic osteomyelitis	Rodham, P.; Panteli, M.; Qin, C.; Harwood, P.; Giannoudis, P. V.	Purpose: Whilst recurrence and amputation rates in post-traumatic osteomyelitis (PTOM) are described, limb specific functional outcomes are not, leading to a knowledge gap when counselling patients prior to management. We aim to investigate the patient reported outcomes (PROMS) of this patient group to provide reference for discussions with patients prior to embarking on treatment. Methods: Singl…	2023		European Journal of Trauma & Emergency Surgery	49	1	539-549		10.1007/s00068-022-02104-9	6139	#28	Rodham 2023	Irrelevant
The Safety and Efficacy of the Anterior Approach Total Hip Arthroplasty as per Body Mass Index	Verhaegen, J. C. F.; Wei, R.; Kim, P.; Beaulé, P. E.; Corten, K.; Grammatopoulos, G.	Background: Obesity is associated with component malpositioning and increased revision risk after total hip arthroplasty (THA). With anterior approaches (AAs) becoming increasingly popular, the goal of this study was to assess whether clinical outcome post-AA-THA is affected by body mass index (BMI). Methods: This multicenter, multisurgeon, consecutive case series used a prospective database of 1…	2023		Journal of Arthroplasty	38	2	314-322.e311		10.1016/j.arth.2022.08.021	6140	#29	Verhaegen 2023	Irrelevant
Measurement properties of the EQ-5D in populations with a mean age of ≥ 75 years: a systematic review	Gottschalk, S.; König, H. H.; Nejad, M.; Dams, J.	Purpose: Healthcare interventions for middle-old and oldest-old individuals are often (economically) evaluated using the EQ-5D to measure health-related quality of life (HrQoL). This requires sufficient measurement properties of the EQ-5D. Therefore, the current study aimed to systematically review studies assessing the measurement properties of the EQ-5D in this population. Methods: The database…	2023		Quality of Life Research	32	2	307-329		10.1007/s11136-022-03185-0	6141	#31	Gottschalk 2023	Irrelevant
Multidimensional evaluation of the pain profile as prognostic factor in individuals with hip or knee osteoarthritis receiving total joint replacement: Protocol of a 2-year longitudinal prognostic cohort study	Florencio, L. L.; Palacios-Ceña, M.; Fuensalida-Novo, S.; De-La-Llave-Rincón, A. I.; Ambite-Quesada, S.; Ortega-Santiago, R.; Arias-Buría, J. L.; Cigarán-Méndez, M.; Arendt-Nielsen, L.; Fernández-De-Las-Peñas, C.	Introduction Knee and hip osteoarthritis are two highly prevalent musculoskeletal pain conditions. Unsuccessful rates after hip/knee replacement range from 10% to 20%. Subjects with sensitisation manifestations are vulnerable to worse clinical outcomes. Most studies have analysed outcomes up to 1 year after surgery. The aim of this 2-year longitudinal study will be to evaluate sensory-related, ps…	2023		BMJ Open	13	1			10.1136/bmjopen-2022-066745	6142	#32	Florencio 2023	Irrelevant
Selective THA-approach use amongst junior surgeons improves safety of introducing the anterior approach: a prospective, multi-surgeon, comparative, study	Verhaegen, J. C. F.; Ojaghi, R.; Kim, P.; Schwarz, A. J.; Bingham, J.; Grammatopoulos, G.	Background: Learning curves associated with independent practice and anterior approach total hip arthroplasty (AA-THA) has been associated with inferior outcome. This study compared outcome of junior, fellowship-trained, surgeons who perform THA through both anterior and posterior (PA) approach, with senior surgeons who perform either AA or PA, to determine whether: 1. Fellowship training and sel…	2023		Archives of Orthopaedic & Trauma Surgery					10.1007/s00402-023-04895-x	6143	#34	Verhaegen 2023	Irrelevant
The Influence of Multilevel Spinal Deformity Surgery on the EuroQol 5 Dimensions’ (EQ-5D) Questionnaire and Residential Status in the Elderly: A Prospective, Observational, Multicenter Study	Jentzsch, T.; Lewis, S. J.; Oitment, C.; Rienmüller, A.; Martin, A. R.; Nielsen, C. J.; Shear-Yashuv, H.; de Kleuver, M.; Qiu, Y.; Matsuyama, Y.; Lenke, L. G.; Alanay, A.; Pellisé-Urquiza, F.; Cheung, K. M. C.; Spruit, M.; Polly, D. W.; Sembrano, J. N.; Shaffrey, C. I.; Smith, J. S.; Kelly, M. P.; Dahl, B.; Berven, S. H.; Deformity, A. O. S. K. F.	Study Design: Multicenter, international prospective study. Objective: This study investigated the clinical outcome up to 2 years after multi-level spinal deformity surgery in the elderly by reporting the minimal clinically important difference (MCID) of EuroQol 5-dimensions (EQ-5D), EQ-VAS, and residential status. Methods: As an ancillary study of 219 patients ≥60 years with spinal deformity und…	2023		Global Spine Journal					10.1177/21925682231162574	6144	#35	Jentzsch 2023	Irrelevant
Is Outcome of Total Hip Arthroplasty for Hip Fracture Inferior to That of Arthritis in a Contemporary Arthroplasty Practice?	Verhaegen, J. C. F.; Bourget-Murray, J.; Morris, J.; Horton, I.; Papp, S.; Grammatopoulos, G.; Ottawa Arthroplasty, G.	Background: Outcome of total hip arthroplasty (THA) for femoral neck fractures (FNF) has been associated with higher complication rates. However, THA for FNF is not always performed by arthroplasty surgeons. This study aimed to compare THA outcomes for FNF to osteoarthritis (OA). In doing so, we described contemporary THA failure modes for FNF performed by arthroplasty surgeons. Methods: This was…	2023		Journal of Arthroplasty					10.1016/j.arth.2023.02.069	6145	#36	Verhaegen 2023	Irrelevant
Responsiveness and minimal clinically important difference of EQ-5D-5L in patients with coronary heart disease after percutaneous coronary intervention: A longitudinal study	Zheng, Y.; Dou, L.; Fu, Q.; Li, S.	Background: Although the five-level version of the EuroQol five-dimensional questionnaire (EQ-5D-5L) has been validated in various diseases, no empirical study has evaluated the responsiveness and minimal clinically important difference (MCID) of the instrument in patients with coronary heart disease (CHD), which limits the interpretability and clinical application of EQ-5D-5L. Therefore, this st…	2023		Frontiers in Cardiovascular Medicine	10				10.3389/fcvm.2023.1074969	6146	#37	Zheng 2023	Irrelevant
Prognostic relevance of mitral and tricuspid regurgitation after transcatheter aortic valve implantation: Impact of follow-up time point for decision-making	Bäz, L.; Möbius-Winkler, S.; Diab, M.; Kräplin, T.; Westphal, J. G.; Ibrahim, K.; Schulze, P. C.; Franz, M.	Background: In patients with aortic stenosis treated by transcatheter aortic valve implantation (TAVI), mitral and tricuspid regurgitation (MR and TR) at baseline and after TAVI are likely to be of prognostic relevance, and questions such as whether and when treatment further improves prognosis in these patients arise. Aims: Against that background, the purpose of this study was to analyze a vari…	2023		Frontiers in Cardiovascular Medicine	10				10.3389/fcvm.2023.990373	6147	#38	Bäz 2023	Irrelevant
Effects of a Rehabilitation Program Combined with Pain Management That Targets Pain Perception and Activity Avoidance in Older Patients with Acute Vertebral Compression Fracture: a Randomised Controlled Trial	Kataoka, H.; Hirase, T.; Goto, K.; Nomoto, Y.; Kondo, Y.; Nakagawa, K.; Yamashita, J.; Morita, K.; Honda, Y.; Sakamoto, J.; Okita, M.	This study aimed to investigate the effect of a rehabilitation program combined with pain management targeting pain perception and activity avoidance on multifaceted outcomes in older patients with acute vertebral compression fractures (VCFs). We randomised 65 older adults with acute VCFs to either an intervention group (n = 32), involving usual rehabilitation combined with pain management that t…	2023		Pain Research & Management	2023				10.1155/2023/1383897	6148	#39	Kataoka 2023	Irrelevant
Fulfilment of patients’ mandatory expectations are crucial for satisfaction: a study amongst 352 patients after total knee arthroplasty (TKA)	Lützner, C.; Beyer, F.; David, L.; Lützner, J.	Purpose: Patient satisfaction with the results of their total knee arthroplasty (TKA) is one of the primary goals of this elective procedure. Furthermore, the association between the fulfilment of patients’ expectations and their satisfaction is well known. The aim of this study was to identify the key expectations of patients awaiting a TKA, evaluate their fulfilment, and compare the outcomes be…	2023		Knee Surgery, Sports Traumatology, Arthroscopy					10.1007/s00167-022-07301-y	6149	#40	Lützner 2023	Irrelevant
Retrospective analysis of mortality and quality of life after hip disarticulation or hemipelvectomy: a report on 15 patients	Schindler, M.; Baertl, S.; Walter, N.; Lang, S.; Szymski, D.; Alt, V.; Rupp, M.	Background: Hip disarticulation and hemipelvectomy are defined as major ablative amputations of the lower limb. Due to the small number of patients, little is known about the outcome and follow-up. Aims: We aimed to assess (1) reasons for performed major ablative surgeries such as hip disarticulation and hemipelvectomy in a German center for trauma and orthopedic surgery. (2) In addition, mortali…	2023		Archives of Orthopaedic & Trauma Surgery					10.1007/s00402-023-04783-4	6150	#41	Schindler 2023	Irrelevant
Patient-reported outcome for 17,648 patients in 5 different Swedish orthopaedic quality registers before and 1 year after surgery: an observational study	Cöster, M. C.; Bremander, A.; Nilsdotter, A.	Background and purpose — The EQ-5D is a patient-reported outcome measure (PROM). To make priorities and allocate resources between patients and surgical procedures it is necessary to evaluate outcome differences, which is why comparing PROMs between registers is important. We compared EQ-5D data and the follow-up rate for selected diag-noses reported to Swedish orthopedic registers before and 1 y…	2023		Acta Orthopaedica	94		07-Jan		10.2340/17453674.2023.6577	6151	#42	Cöster 2023	Irrelevant
Paracetamol versus paracetamol/tramadol in postoperative intertrochanteric fracture: A noninferiority, randomized, controlled, double-blind study	Sirithiantong, T.; Chuekitkumchorn, S.	Background: One of the most common osteoporotic fractures among the elderly is hip fracture with tramadol frequently being prescribed for these patients. To decrease the risk of falling from tramadol, this study aimed to ascertain the effectiveness of paracetamol compared to paracetamol/tramadol for pain control following hip fixation surgery. Method: This was a noninferiority, double-blind, rand…	2023		Journal of Orthopaedic Surgery	31	1			10.1177/10225536231151345	6152	#43	Sirithiantong 2023	Irrelevant
Assessing Clinical Outcome Measures in Chiari I Malformation	Mummareddy, N.; Bhamidipati, A.; Shannon, C. N.		2023		Neurosurgery Clinics of North America	34	1	167-174		10.1016/j.nec.2022.08.010	6153	#44	Mummareddy 2023	Irrelevant
Multilayered biomimetic scaffolds for cartilage repair of the talus. A systematic review of the literature	Kolar, M.; Drobnič, M.	Objective: The aim of the present review was to analyze the available evidence in the literature on the clinical and radiological outcomes of multilayered biomimetic scaffolds in the treatment of osteochondral lesions of the talus (OLTs). Design: A systematic search was performed in three databases to identify clinical trials, where the multilayered biomimetic scaffolds were used for the treatmen…	2023		Foot & Ankle Surgery	29	1	08-Feb		10.1016/j.fas.2022.10.007	6154	#46	Kolar 2023	Irrelevant
Arthroscopic rotator cuff repair: patients with physically demanding work have significantly worse time to return to work, level of employment, and job loss	Feltri, P.; Monteleone, A. S.; Marbach, F.; Filardo, G.; Candrian, C.	Purpose: The purpose of this study was to determine the results of arthroscopic rotator cuff repair (ARCR) in terms of return to work (RTW). Methods: Inclusion criteria were working patients who underwent ARCR for rotator cuff rupture at the study site between 2008 and 2020 and minimum 12 months of follow-up. Patients were stratified based on the physical demand of their work according to the Can…	2023		Knee Surgery, Sports Traumatology, Arthroscopy	31	1	153-160		10.1007/s00167-022-07172-3	6155	#47	Feltri 2023	Irrelevant
Client and service factors associated with changes in health-related quality of life following community rehabilitation	Snowdon, D. A.; McGill, S.; Altmann, C.; Brooks, K.; Everard, T.; Le Fevre, K.; Andrew, N. E.	Purpose: To identify client and service factors associated with changes in health-related quality of life following community rehabilitation. Methods: We conducted a retrospective observational cohort study within a community rehabilitation program. Health-related quality of life was measured using the EuroQol five Dimensions, five response level version (EQ-5D-5L). Our primary outcome was the Vi…	2023		Disability & Rehabilitation	45	3	512-522		10.1080/09638288.2022.2037747	6156	#48	Snowdon 2023	Irrelevant
Prescribing tailored home exercise program to older adults in the community using a tailored self-modeled video: A pre-post study	Vaz, S.; Hang, J. A.; Codde, J.; Bruce, D.; Spilsbury, K.; Hill, A. M.	Background: Community rehabilitation for older people after hospital discharge is necessary to regain functional ability and independence. However, poor adherence to exercise programs continues to hinder achieving positive health outcomes in older people. This study aimed to evaluate the effectiveness of prescribing a tailored video self-modeled DVD-HEP for 6 weeks, on functional mobility, physic…	2022		Frontiers in Public Health	10				10.3389/fpubh.2022.974512	6157	#49	Vaz 2022	Irrelevant
COVID-19 and the forgone health benefits of elective operations	Gandjour, A.	Background and aim: The first SARS-CoV-2 pandemic wave in Germany involved a tradeoff between saving the lives of COVID-19 patients by providing sufficient intensive care unit (ICU) capacity and foregoing the health benefits of elective procedures. This study aims to quantify this tradeoff. Methods: The analysis is conducted at both the individual and population levels. The analysis calculates qu…	2022		BMC Health Services Research	22	1			10.1186/s12913-022-08956-6	6158	#50	Gandjour 2022	Irrelevant
Special orthopaedic geriatrics (SOG) - a new multiprofessional care model for elderly patients in elective orthopaedic surgery: a study protocol for a prospective randomized controlled trial of a multimodal intervention in frail patients with hip and knee	Kappenschneider, T.; Maderbacher, G.; Weber, M.; Greimel, F.; Holzapfel, D.; Parik, L.; Schwarz, T.; Leiss, F.; Knebl, M.; Reinhard, J.; Schraag, A. D.; Thieme, M.; Turn, A.; Götz, J.; Zborilova, M.; Pulido, L. C.; Azar, F.; Spörrer, J. F.; Oblinger, B.; Pfalzgraf, F.; Sundmacher, L.; Iashchenko, I.; Franke, S.; Trabold, B.; Michalk, K.; Grifka, J.; Meyer, M.	Background: Due to demographic change, the number of older people in Germany and worldwide will continue to rise in the coming decades. As a result, the number of elderly and frail patients undergoing total hip and knee arthroplasty is projected to increase significantly in the coming years. In order to reduce risk of complications and improve postoperative outcome, it can be beneficial to optima…	2022		BMC Musculoskeletal Disorders	23	1			10.1186/s12891-022-05955-w	6159	#51	Kappenschneider 2022	Irrelevant
A Patient-Specific Fracture Risk Assessment Tool for Femoral Bone Metastases: Using the Bone Strength (BOS) Score in Clinical Practice	Eggermont, F.; van der Linden, Y.; Verdonschot, N.; Dierselhuis, E.; Ligthert, S.; Bitter, T.; Westhoff, P.; Tanck, E.	Patients with femoral metastases are at risk of fracturing bones. It is important to prevent fractures in order to maintain mobility and quality of life. The BOne Strength (BOS) score is based on a computed tomography (CT)-based patient-specific finite element (FE) computer model that objectively calculates bone strength. In this pilot study, the added clinical value of the BOS score towards trea…	2022		Cancers	14	23			10.3390/cancers14235904	6160	#52	Eggermont 2022	Irrelevant
Handgrip strength effectiveness and optimal measurement timing for predicting functional outcomes of a geriatric hip fracture	Han, J.; Kim, C. H.; Kim, J. W.	Handgrip strength (HGS) now draws attention as one of the predictors of outcomes following geriatric hip fracture; however, its effectiveness and the optimal time to assess HGS remain unknown. Herein, we aimed to determine the usefulness of HGS in predicting the outcomes of geriatric hip fracture and to find the most effective time to measure HGS in both the low muscle strength and normal hip fra…	2022		Scientific Reports	12	1			10.1038/s41598-022-25177-3	6161	#53	Han 2022	Irrelevant
Effect of comprehensive geriatric assessment for frail elderly patients operated for colorectal cancer—the colorectal cancer frailty study: study protocol for a randomized, controlled, multicentre trial	Normann, M.; Ekerstad, N.; Angenete, E.; Prytz, M.	Background: Colorectal cancer (CRC) is the third most common cancer worldwide, with a median age of 72–75 years at diagnosis. Curative treatment usually involves surgery; if left untreated, symptoms may require emergency surgery. Therefore, most patients will be accepted for surgery, despite of high age or comorbidity. It is known that elderly patients suffer higher risks after surgery than young…	2022		Trials	23	1			10.1186/s13063-022-06883-9	6162	#54	Normann 2022	Irrelevant
Effectiveness of promotion and support for physical activity maintenance post total hip arthroplasty—study protocol for a pragmatic, assessor-blinded, randomized controlled trial (the PANORAMA trial)	Bieler, T.; Magnusson, S. P.; Siersma, V.; Rinaldo, M.; Schmiegelow, M. T.; Beck, T.; Krifa, A. M.; Kjær, B. H.; Palm, H.; Midtgaard, J.	Background: Total hip arthroplasty is considered an efficacious procedure for relieving pain and disability, but despite that objectively measured physical activity level remains unchanged compared to pre-surgery and is still considerably lower than that of a healthy age- and sex-matched population 6–12 months post-surgery. Since there is a graded relationship between physical activity level and …	2022		Trials	23	1			10.1186/s13063-022-06610-4	6163	#55	Bieler 2022	Irrelevant
Chronic wounds	Falanga, V.; Isseroff, R. R.; Soulika, A. M.; Romanelli, M.; Margolis, D.; Kapp, S.; Granick, M.; Harding, K.	Chronic wounds are characterized by their inability to heal within an expected time frame and have emerged as an increasingly important clinical problem over the past several decades, owing to their increasing incidence and greater recognition of associated morbidity and socio-economic burden. Even up to a few years ago, the management of chronic wounds relied on standards of care that were outda…	2022		Nature Reviews Disease Primers	8	1			10.1038/s41572-022-00377-3	6164	#56	Falanga 2022	Irrelevant
The minimal important change for the EQ VAS based on the SF-36 health transition item: observations from 25772 spine surgery procedures	Joelson, A.; Nerelius, F.; Sigmundsson, F. G.; Karlsson, J.	Purpose: The EQ VAS is an integral part of EQ-5D, a commonly used instrument for health-related quality of life assessment. This study aimed to calculate the minimal important change (MIC) thresholds for the EQ VAS for improvement and deterioration after surgery for disk herniation or spinal stenosis. Methods: Patients, who were surgically treated for disk herniation or spinal stenosis between 20…	2022		Quality of Life Research	31	12	3459-3466		10.1007/s11136-022-03182-3	6165	#58	Joelson 2022	Irrelevant
Prioritisation of patients awaiting hip and knee arthroplasty: Lower pre-operative EQ-5D is associated with greater improvement in quality of life and joint function	Farrow, L.; Redmore, J.; Talukdar, P.; Clement, N.; Ashcroft, G. P.	Introduction: The COVID-19 pandemic has led to unprecedented delays for those awaiting elective hip and knee arthroplasty. Current demand far exceeds available resource, and therefore it is integral that healthcare resource is fairly rationed to those who need it most. We therefore set out to determine if pre-operative health-related quality of life assessment (HRQoL) could be used to triage arth…	2022		Musculoskeletal Care	20	4	892-898		10.1002/msc.1645	6166	#60	Farrow 2022	Irrelevant
A longitudinal validation of the EQ-5D-5L and EQ-VAS stand-alone component utilising the Oxford Hip Score in the Australian hip arthroplasty population	Lin, D. Y.; Cheok, T. S.; Samson, A. J.; Kaambwa, B.; Brown, B.; Wilson, C.; Kroon, H. M.; Jaarsma, R. L.	Purpose: To evaluate the measurement properties of the Oxford Hip Score (OHS), EQ-5D-5L utility index and EQ-5D-5L visual analogue scale (EQ-VAS) in patients undergoing elective total hip arthroplasty in Australia. Methods: In this prospective multi-centre study, the OHS and EQ-5D-5L were collected preoperatively, six weeks (6w) and six months (6m) postoperatively. The OHS, EQ-VAS and EQ-5D-5L in…	2022		Journal of Patient-Reported Outcomes	6	1			10.1186/s41687-022-00482-7	6167	#61	Lin 2022	Irrelevant
The impact of a digital joint school educational programme on post-operative outcomes following lower limb arthroplasty: a retrospective comparative cohort study	Gray, J.; McCarthy, S.; Carr, E.; Danjoux, G.; Hackett, R.; McCarthy, A.; McMeekin, P.; Clark, N.; Baker, P.	Background: As part of an ongoing service improvement project, a digital ‘joint school’ (DJS) was developed to provide education and support to patients undergoing total hip (THR) and total knee (TKR) replacement surgery. The DJS allowed patients to access personalised care plans and educational resources using web-enabled devices, from being listed for surgery until 12 months post-operation. The…	2022		BMC Health Services Research	22	1			10.1186/s12913-022-07989-1	6168	#62	Gray 2022	Irrelevant
Development and psychometric evaluation of the Physical Resilience Instrument for Older Adults (PRIFOR)	Hu, F. W.; Lin, C. H.; Yueh, F. R.; Lo, Y. T.; Lin, C. Y.	Background: Physical resilience is known to minimize the adverse outcomes of health stressors for older people. However, validated instruments that assess physical resilience in older adults are rare. Therefore, we aimed to validate the Physical Resilience Instrument for Older Adults (PRIFOR) to fill the literature gap. Methods: Content analysis with content validity was first carried out to gene…	2022		BMC Geriatrics	22	1			10.1186/s12877-022-02918-7	6169	#63	Hu 2022	Irrelevant
Factors affecting patient satisfaction related to cost and treatment effectiveness in rheumatoid arthritis: results from the multicenter observational cohort study, FRANK Registry	Fujiwara, T.; Kondo, M.; Yamada, H.; Haraguchi, A.; Fujimura, K.; Sakuraba, K.; Kamura, S.; Fukushi, J. I.; Miyahara, H.; Inoue, Y.; Tsuru, T.; Shuto, T.; Yoshizawa, S.; Suematsu, E.; Miyamura, T.; Ayano, M.; Mitoma, H.; Arinobu, Y.; Niiro, H.; Ohishi, M.; Hirata, A.; Tokunaga, S.; Takada, A.; Hara, D.; Tsushima, H.; Akasaki, Y.; Ikemura, S.; Sueishi, T.; Toya, M.; Sakuragi, T.; Tsutsui, T.; Kai,…	Background: To further improve rheumatoid arthritis (RA) treatment, it is necessary to understand each RA patient’s satisfaction and to identify the factors affecting their satisfaction. Despite the rise in medical costs for RA, little is known about the factors that influence patient satisfaction with the cost of treatment in RA patients. Methods: This is a multicenter observational study of Jap…	2022		Arthritis Research & Therapy	24	1			10.1186/s13075-022-02746-5	6170	#64	Fujiwara 2022	Irrelevant
Does obesity affect patient-reported outcomes following total knee arthroplasty?	Baghbani-Naghadehi, F.; Armijo-Olivo, S.; Prado, C. M.; Gramlich, L.; Woodhouse, L. J.	Background: There is an existing perception that obesity has a negative impact on complications following total knee arthroplasty (TKA). However, data on the impact of obesity levels on patient-reported outcomes (PROMs) is sparse. We investigated the association between different obesity classes with PROMs among patients who underwent TKA. Methods: We performed retrospective secondary analyses on…	2022		BMC Musculoskeletal Disorders	23	1			10.1186/s12891-022-04997-4	6171	#65	Baghbani-Naghadehi 2022	Irrelevant
A Digital Health Intervention for Stress and Anxiety Relief in Perioperative Care: Protocol for a Feasibility Randomized Controlled Trial	Kondylakis, H.; Giglioli, I. A. C.; Katehakis, D. G.; Aldemir, H.; Zikas, P.; Papagiannakis, G.; Hors-Fraile, S.; González-Sanz, P. L.; Apostolakis, K. C.; Stephanidis, C.; Núñez-Benjumea, F. J.; Baños-Rivera, R. M.; Fernandez-Luque, L.; Kouroubali, A.	Background: Stress and anxiety are psychophysiological responses commonly experienced by patients during the perioperative process that can increase presurgical and postsurgical complications to a comprehensive and positive recovery. Preventing and intervening in stress and anxiety can help patients achieve positive health and well-being outcomes. Similarly, the provision of education about surge…	2022		JMIR Research Protocols	11	11			10.2196/38536	6172	#66	Kondylakis 2022	Irrelevant
Patient-reported outcomes for arthroscopic resection of the distal clavicle with concomitant arthroscopic subacromial decompression at a 2-year follow-up: a prospective study of 131 consecutive patients	Jensen, M. M.; Foldager, L.; Jensen, C. M.; Deutch, S. R.	Background: Arthroscopic distal clavicle resection (DCR) can be offered to patients with persistent acromioclavicular (AC) joint pain who do not benefit from conservative treatment. The aim of this study was to evaluate the outcome of combined arthroscopic DCR and concomitant arthroscopic subacromial decompression in a large consecutive and prospective cohort using patient-reported outcomes. Meth…	2022		JSES International	6	6	999-1004		10.1016/j.jseint.2022.07.002	6173	#67	Jensen 2022	Irrelevant
Possible metabolic interplay between quality of life and fecal microbiota in a presenior population–Preliminary results	de Cuevillas, B.; Riezu-Boj, J. I.; Abete, I.; Zulet, M. A.; Galarregui, C.; Gonzalez-Navarro, C. J.; Milagro, F. I.; Martínez, J. A.; Navas-Carretero, S.	Objectives: The number of people aged ≥60 y is increasing worldwide, so establishing a relationship between lifestyle and health-associated factors, such as gut microbiota in an older population, is important. This study aimed to characterize the gut microbiota of a presenior population, and analyze the association between some bacteria and quality of life with the Short Form (SF) 36 questionnair…	2022		Nutrition	103-104				10.1016/j.nut.2022.111841	6174	#68	deCuevillas 2022	Irrelevant
Determination of Patient Acceptable Symptom State for the Oswestry Disability Index Score in Patients Who Underwent Minimally Invasive Discectomy for Lumbar Disc Herniation: 2-Year Follow-up Data from a Randomized Controlled Trial	Chen, Z.; Huang, L.; Wang, Z.; Liu, Z.; Xie, P.; Liu, B.; Zhang, L.; Chen, R.; Dong, J.; Rong, L.	Objective: We aim to determinate the patient acceptable symptom state (PASS) for the Oswestry Disability Index (ODI) score in patients undergoing minimally invasive discectomy for the treatment of lumbar disc herniation. Methods: A post hoc analysis of prospectively collected, 2-year follow-up data was conducted. The anchor for determination of PASS was the European Quality of Life Visual Analog …	2022		World Neurosurgery	167		e53-e60		10.1016/j.wneu.2022.07.067	6175	#69	Chen 2022	Irrelevant
Long-term results after isolated iliac wing fractures	Dara, K.; Bere, T.; Hellund, J. C.; Flugsrud, G. B.; Røise, O.	Introduction: Isolated iliac wing fracture is a rare pelvic fracture that is considered benign in the literature. As there is a complete lack of information on function and quality of life in patients with this injury, the primary aim of this study was to evaluate the long-term functional results, and secondly to evaluate the patients’ clinical function and fracture healing. Patients and Methods:…	2022		Injury	53	11	3795-3799		10.1016/j.injury.2022.08.033	6176	#70	Dara 2022	Irrelevant
Effects of whole body vibration in postmenopausal osteopenic women on bone mineral density, muscle strength, postural control and quality of life: the T-bone randomized trial	Kienberger, Y.; Sassmann, R.; Rieder, F.; Johansson, T.; Kässmann, H.; Pirich, C.; Wicker, A.; Niebauer, J.	Purpose: Osteopenia is common in postmenopausal women and effective interventions increasing or stabilizing bone mineral density (BMD) to prevent fractures are urgently needed. Methods: Sixty-five postmenopausal women diagnosed with osteopenia (T-score between -1.0 and -2.5) were randomly assigned to either a vibration training group (VT), a resistance training group (RT), or a control group (CG)…	2022		European Journal of Applied Physiology	122	11	2331-2342		10.1007/s00421-022-05010-5	6177	#71	Kienberger 2022	Irrelevant
Stay Short or Go Long in Revision Total Hip Arthroplasty With Paprosky Type II Femoral Defects: A Comparative Study With the Use of an Uncemented Distal Fixating Modular Stem and a Primary Monobloc Conical Stem With 5-Year Follow-Up	Willems, J. H.; Smulders, K.; Innocenti, M.; Bosker, B. H.; van Hellemondt, G. G.	Background: In the revisions for Paprosky type II femoral defects, diaphyseal fixating femoral stems are commonly used. To preserve bone stock, the use of a shorter primary conical stem could be an adequate alternative. The objective of this study is to compare the results of a primary conical stem to the more commonly used diaphyseal fixating modular revision stem in revision total hip arthropla…	2022		Journal of Arthroplasty	37	11	2239-2246		10.1016/j.arth.2022.05.009	6178	#72	Willems 2022	Irrelevant
Connecting real-world digital mobility assessment to clinical outcomes for regulatory and clinical endorsement–the Mobilise-D study protocol	Mikolaizak, A. S.; Rochester, L.; Maetzler, W.; Sharrack, B.; Demeyer, H.; Mazzà, C.; Caulfield, B.; Garcia-Aymerich, J.; Vereijken, B.; Arnera, V.; Miller, R.; Piraino, P.; Ammour, N.; Gordon, M. F.; Troosters, T.; Yarnall, A. J.; Alcock, L.; Gaßner, H.; Winkler, J.; Klucken, J.; Schlenstedt, C.; Watz, H.; Kirsten, A. M.; Vogiatzis, I.; Chynkiamis, N.; Hume, E.; Megaritis, D.; Nieuwboer, A.; Gin…	Background The development of optimal strategies to treat impaired mobility related to ageing and chronic disease requires better ways to detect and measure it. Digital health technology, including body worn sensors, has the potential to directly and accurately capture real-world mobility. Mobilise-D consists of 34 partners from 13 countries who are working together to jointly develop and impleme…	2022		PLoS ONE	17	10-Oct			10.1371/journal.pone.0269615	6179	#73	Mikolaizak 2022	Irrelevant
China Health Related Outcomes Measures (CHROME): Development of a New Generic Preference-Based Measure for the Chinese Population	Wu, J.; He, X.; Chen, P.; Xie, S.; Li, X.; Hu, H.; Zhao, K.; Xie, F.; for the, C. S. G.	Background and Objectives: Existing generic preference-based measures were all developed in Western countries. Evidence shows that the Chinese population may have different perceptions about health and health-related quality of life. This study aimed at developing a descriptive system of a new generic preference-based measure under the initiative of China Health Related Outcomes Measures (CHROME)…	2022		PharmacoEconomics	40	10	957-969		10.1007/s40273-022-01151-9	6180	#74	Wu 2022	Irrelevant
Exercise in patients with acetabular retroversion and excessive anterior pelvic tilt: A feasibility and intervention study	Falk Brekke, A.; Overgaard, S.; Mussmann, B.; Poulsen, E.; Holsgaard-Larsen, A.	Background: Acetabular retroversion is associated with femoroacetabular impingement syndrome (FAIS). Anterior pelvic tilt enhances risk of FAIS. Objectives: To investigate feasibility and change in patient-reported symptoms of a home-based exercise intervention in patients with acetabular retroversion and excessive anterior pelvic tilt, in comparison with a prior control period. Design: Prospecti…	2022		Musculoskeletal Science & Practice	61				10.1016/j.msksp.2022.102613	6181	#75	FalkBrekke 2022	Irrelevant
Long-Term Clinical Performance of an Uncemented, Mobile Bearing, Anterior Stabilized Knee System and the Impact of Previous Knee Surgery	Rassir, R.; Puijk, R.; Singh, J.; Sierevelt, I. N.; Vergroesen, D. A.; de Jong, T.; Nolte, P. A.	Background: The aim of this study is to report long-term survival and patient-reported outcome measures (PROMs) of the uncemented low contact stress total knee system and explore the potential association between prior knee surgery and outcomes. Methods: A total of 1,289 procedures in 1,068 patients performed between 2000 and 2010 (mean follow-up 11.1 years) were retrospectively identified. All p…	2022		Journal of Arthroplasty	37	10	2041-2048		10.1016/j.arth.2022.04.039	6182	#76	Rassir 2022	Irrelevant
Long-term quality of life, work limitation, physical activity, economic cost and disease burden following ACL and meniscal injury: A systematic review and meta-analysis for the OPTIKNEE consensus	Filbay, S. R.; Skou, S. T.; Bullock, G. S.; Le, C. Y.; Räisänen, A. M.; Toomey, C.; Ezzat, A. M.; Hayden, A.; Culvenor, A. G.; Whittaker, J. L.; Roos, E. M.; Crossley, K. M.; Juhl, C. B.; Emery, C.	Objective Determine the long-term health-related quality-of-life (HRQoL), work limitation, physical activity, health/economic cost and disease burden of traumatic ACL and/or meniscal injury. Findings will inform OPTIKNEE evidence-based consensus recommendations. Design Random-effects meta-analysis evaluated HRQoL (SF-36/SF-12/VR-12 Physical Component Scores (PCS) and Mental Component Scores (MCS)…	2022		British Journal of Sports Medicine	56	24	1465-1474		10.1136/bjsports-2022-105626	6183	#77	Filbay 2022	Irrelevant
Using a discrete choice experiment to develop a decision aid tool to inform the management of persistent pain in pharmacy: a protocol for a randomised feasibility study	Loría-Rebolledo, L. E.; Ryan, M.; Bond, C.; Porteous, T.; Murchie, P.; Adam, R.	Introduction In an era of personalised healthcare, it has become increasingly important to elicit individual-level preferences. While discrete choice experiments (DCEs) are widely used to measure patient preferences in the delivery of healthcare, the focus has been sample-level analysis. Using the DCE methodology, this project has designed a digital decision aid tool (DAT) with the potential to e…	2022		BMJ Open	12	9			10.1136/bmjopen-2022-066379	6184	#79	Loría-Rebolledo 2022	Irrelevant
Treatment of Periprosthetic Joint Infection and Fracture-Related Infection With a Temporary Arthrodesis Made by PMMA-Coated Intramedullary Nails – Evaluation of Technique and Quality of Life in Implant-Free Interval	Walter, N.; Baertl, S.; Lang, S.; Szymski, D.; Weber, J.; Alt, V.; Rupp, M.	Background: Antimicrobial coating of intramedullary nails with polymethyl methacrylate (PMMA) bone cement promises infection control and stabilization for subsequent bone healing. However, when removing the implant, bone cement can debond and remain in the medullary cavity of the long bones, representing a nidus for reinfection. This work presents a technique comprising reinforcement of PMMA-coat…	2022		Frontiers in Surgery	9				10.3389/fsurg.2022.917696	6185	#80	Walter 2022	Irrelevant
Unreamed Intramedullary Nailing Versus External Fixation for the Treatment of Open Tibial Shaft Fractures in Uganda: A Randomized Clinical Trial	Kisitu, D. K.; O'Hara, N. N.; Slobogean, G. P.; Howe, A. L.; Blachut, P. A.; O'Brien, P. J.; Stockton, D. J.	Objective:To compare unreamed intramedullary nailing versus external fixation for the treatment of Gustilo-Anderson type II and IIIA open tibial fractures admitted to a hospital in rural Uganda.Design:Randomized clinical trial.Setting:Regional referral hospital in Uganda.Patients:Fifty-five skeletally mature patients with a Gustilo-Anderson type II or IIIA open tibia shaft fracture treated within…	2022		Journal of Orthopaedic Trauma	36	9	E349-E357		10.1097/bot.0000000000002362	6187	#82	Kisitu 2022	Irrelevant
Pain management and strength gains compared between pneumatic partial weight support treadmill and underwater treadmill in overweight patients with knee osteoarthritis: A randomized controlled trial	Kuptniratsaikul, V.; Chaiworapuek, W.; Kovintaset, K.; Meesawang, M.; Chinsawangwatanakul, P.; Danoi, A.	Objective: To investigate the efficacy of the pneumatic partial weight support treadmill compared to the underwater treadmill (UTM) for reducing pain and increasing quadriceps strength in overweight patients with knee osteoarthritis. Design: Non-inferiority trial with a pre-specified 1-point range Methods: Participants (N = 109) were randomly assigned to the study (pneumatic partial weight suppor…	2022		Clinical Rehabilitation	36	9	1214-1228		10.1177/02692155221097032	6188	#83	Kuptniratsaikul 2022	Irrelevant
Survivorship and clinical outcomes of total elbow arthroplasty using the Zimmer Nexel Elbow system	Owen, E. C.; Butters, K. P.; Headlee, C.; Embree, J.; Kirkpatrick, T. K.; Fitzpatrick, D. C.	Background: Total elbow arthroplasty (TEA) is a treatment option for patients with rheumatoid arthritis, post-traumatic arthritis, or distal humerus fracture. The objective of this study was to evaluate the clinical, functional, and radiographic outcomes of the semiconstrained Nexel Total Elbow (Nexel) at a single center. Methods: This is a retrospective case series of consecutive Nexel TEA proce…	2022		Seminars in Arthroplasty JSES	32	3	600-606		10.1053/j.sart.2022.04.004	6189	#84	Owen 2022	Irrelevant
Predicting Patient-Level 3-Level Version of EQ-5D Index Scores From a Large International Database Using Machine Learning and Regression Methods	Zrubka, Z.; Csabai, I.; Hermann, Z.; Golicki, D.; Prevolnik-Rupel, V.; Ogorevc, M.; Gulácsi, L.; Péntek, M.	Objectives: This study aimed to evaluate the performance of machine learning and regression methods in the prediction of 3-level version of EQ-5D (EQ-5D-3L) index scores from a large diverse data set. Methods: A total of 30 studies from 3 countries were combined. Predictions were performed via eXtreme Gradient Boosting classification (XGBC), eXtreme Gradient Boosting regression (XGBR) and ordinar…	2022		Value in Health	25	9	1590-1601		10.1016/j.jval.2022.01.024	6190	#85	Zrubka 2022	Irrelevant
Chronic Physical Health Conditions After Injury: A Comparison of Prevalence and Risk in People With Orthopedic Major Trauma and Other Types of Injury	Gelaw, A. Y.; Gabbe, B. J.; Ekegren, C. L.	Objectives: To determine (1) the prevalence of chronic physical health conditions reported preinjury, at the time of injury, up to 1 year postinjury, and 1 to 5 years postinjury; and (2) the risk of chronic physical health conditions reported 1 to 5 years postinjury in people with orthopedic and other types of major trauma. Design: Cohort study using linked trauma registry and health administrati…	2022		Archives of Physical Medicine & Rehabilitation	103	9	1738-1748		10.1016/j.apmr.2021.12.014	6191	#86	Gelaw 2022	Irrelevant
The Olympia anatomic polished cemented stem is associated with a high survivorship, excellent hip-specific functional outcome, and high satisfaction levels: follow-up of 239 consecutive patients beyond 15 years	Turnbull, G. S.; Marshall, C.; Nicholson, J. A.; MacDonald, D. J.; Clement, N. D.; Breusch, S. J.	Introduction: The Olympia femoral stem is a stainless steel, anatomically shaped, polished and three-dimensionally tapered implant designed for use in cemented total hip arthroplasty (THA). The primary aim of this study was to determine the long-term survivorship, radiographic outcome, and patient-reported outcome measures (PROMs) of the Olympia stem. Patients and methods: Between May 2003 and De…	2022		Archives of Orthopaedic & Trauma Surgery	142	9	2361-2370		10.1007/s00402-021-03992-z	6192	#87	Turnbull 2022	Irrelevant
Effect of Aspirin vs Enoxaparin on Symptomatic Venous Thromboembolism in Patients Undergoing Hip or Knee Arthroplasty: The CRISTAL Randomized Trial	Sidhu, V. S.; Kelly, T. L.; Pratt, N.; Graves, S. E.; Buchbinder, R.; Adie, S.; Cashman, K.; Ackerman, I.; Bastiras, D.; Brighton, R.; Burns, A. W. R.; Chong, B. H.; Clavisi, O.; Cripps, M.; Dekkers, M.; De Steiger, R.; Dixon, M.; Ellis, A.; Griffith, E. C.; Hale, D.; Hansen, A.; Harris, A.; Hau, R.; Horsley, M.; James, D.; Khorshid, O.; Kuo, L.; Lewis, P.; Lieu, D.; Lorimer, M.; Macdessi, S.; Mc…	Importance: There remains a lack of randomized trials investigating aspirin monotherapy for symptomatic venous thromboembolism (VTE) prophylaxis following total hip arthroplasty (THA) or total knee arthroplasty (TKA). Objective: To determine whether aspirin was noninferior to enoxaparin in preventing symptomatic VTE after THA or TKA. Design, Setting, and Participants: Cluster-randomized, crossove…	2022		Jama	328	8	719-727		10.1001/jama.2022.13416	6193	#88	Sidhu 2022	Irrelevant
Are psychosocial variables, sleep characteristics or central pain processing prognostic factors for outcome following rotator cuff repair? A protocol for a prospective longitudinal cohort study	Schwank, A.; Struyf, T.; Struyf, F.; Blazey, P.; Mertens, M.; Gisi, D.; Pisan, M.; Meeus, M.	Introduction Prognosis following surgical rotator cuff repair (RCR) is often established through the assessment of non-modifiable biomedical factors such as tear size. This understates the complex nature of recovery following RCR. There is a need to identify modifiable psychosocial and sleep-related variables, and to find out whether changes in central pain processing influence prognosis after RC…	2022		BMJ Open	12	8			10.1136/bmjopen-2021-058803	6194	#89	Schwank 2022	Irrelevant
Effect of Opioid Use on Results of Interventional Back Pain Management on Patients With Suspected Face-mediated Chronic Back Pain	Heikkilä, H.; Ristmägi, A.	Background: Preoperative exposure to opioids has recently shown to be associated with poor outcomes after elective major surgery, but little is known as to how pretreatment opioid use affects results of interventional back pain management. Objective: We aimed to determine the effect of pretreatment opioid use on outcomes after interventional pain management procedures on patients with chronic bac…	2022		Pain Physician	25	5	E733-E738			6195	#90	Heikkilä 2022	Irrelevant
Trochleoplasty for severe trochlear dysplasia significantly improves the quality of life of patients with symptomatic patellar instability	Orfanos, G.; William Glover, A.; Sharma, N.; Barnett, A.	Background: Trochleoplasty is a recognized surgical technique to address severe trochlear dysplasia. The clinical and radiological outcomes of trochleoplasty surgery in trochlear dysplasia have been well reported. There is a paucity in literature regarding the correlation between trochleoplasty and quality of life (QoL). The aim of this study is to measure the improvement in QoL, in patients with…	2022		Knee	37		95-102		10.1016/j.knee.2022.06.003	6196	#91	Orfanos 2022	Irrelevant
Eighteen-Year Outcome of an Uncemented "Meniscal Bearing", Cruciate-Retaining Total Knee System	Puijk, R.; Rassir, R.; Sierevelt, I. N.; Vergroesen, D. A.; de Jong, T.; Nolte, P. A.	Background: The aim of this study is to evaluate the survival, radiographic, and functional outcomes of the uncemented “meniscal bearing” cruciate-retaining Low Contact Stress (LCS) (DePuy Synthes, Warsaw, IN, USA) total knee system after a long-term follow-up period. Methods: A total of 56 patients (67 knees) who received an uncemented “meniscal bearing” cruciate-retaining LCS total knee system …	2022		Journal of Arthroplasty	37	8	1586-1593		10.1016/j.arth.2022.03.074	6197	#92	Puijk 2022	Irrelevant
Effect of Physical Therapy vs Arthroscopic Partial Meniscectomy in People with Degenerative Meniscal Tears: Five-Year Follow-up of the ESCAPE Randomized Clinical Trial	Noorduyn, J. C. A.; Van De Graaf, V. A.; Willigenburg, N. W.; Scholten-Peeters, G. G. M.; Kret, E. J.; Van Dijk, R. A.; Buchbinder, R.; Hawker, G. A.; Coppieters, M. W.; Poolman, R. W.	Importance: There is a paucity of high-quality evidence about the long-term effects (ie, 3-5 years and beyond) of arthroscopic partial meniscectomy vs exercise-based physical therapy for patients with degenerative meniscal tears. Objectives: To compare the 5-year effectiveness of arthroscopic partial meniscectomy and exercise-based physical therapy on patient-reported knee function and progressio…	2022		JAMA Network Open	5	7	E2220394		10.1001/jamanetworkopen.2022.20394	6198	#93	Noorduyn 2022	Irrelevant
Cohort profile: the Halland osteoarthritis (HALLOA) cohort-from knee pain to osteoarthritis: a longitudinal observational study in Sweden	Andersson, M. L. E.; Haglund, E.; Aili, K.; Bremander, A.; Bergman, S.	Purpose The overall objective in this study is to investigate the early development of radiographic knee osteoarthritis (OA) and its association with hand or/and knee OA, metabolic diseases, biomarkers, chronic pain, physical function and daily physical activity types. Participants The Halland osteoarthritis (HALLOA) cohort is a longitudinal cohort study that includes individuals with knee pain i…	2022		BMJ Open	12	7			10.1136/bmjopen-2021-057086	6199	#94	Andersson 2022	Irrelevant
The incidence of adverse local tissue reaction due to head taper corrosion after total hip arthroplasty using V40 taper and 36 mm CoCr head	Grothe, T.; Günther, K. P.; Hartmann, A.; Blum, S.; Haselhoff, R.; Goronzy, J.	Aims head-taper corrosion is a cause of failure in total hip arthroplasty (Tha). recent reports have described an increasing number of V40 taper failures with adverse local tissue reaction (alTr). however, the real incidence of V40 taper damage and its cause remain unknown. The aim of this study was to evaluate the long-term incidence of alTr in a consecutive series of Thas using a V40 taper and …	2022		Bone & Joint Journal	104 B	7	852-858		10.1302/0301-620x.104b7.Bjj-2021-1769.R1	6200	#95	Grothe 2022	Irrelevant
Recovery and prediction of physical function 1 year following hip fracture	Beckmann, M.; Bruun-Olsen, V.; Pripp, A. H.; Bergland, A.; Smith, T.; Heiberg, K. E.	Objectives: To investigate the recovery of physical function, health related quality of life (HRQoL), and pain for people following hip fracture for the initial 12 months, and to examine whether postoperative outcome measures of physical function, HRQoL, and pain can predict physical function at 3 and 12 months. Design: A prospective single-center observational study, as part of the HIPFRAC trial…	2022		Physiotherapy Research International	27	3			10.1002/pri.1947	6201	#96	Beckmann 2022	Irrelevant
Perceived Injustice in Patients With Chronic Pain: Prevalence, Relevance, and Associations With Long-Term Recovery and Deterioration	Reme, S. E.; Ljosaa, T. M.; Stubhaug, A.; Granan, L. P.; Falk, R. S.; Jacobsen, H. B.	The Injustice Experience Questionnaire (IEQ) assesses the degree to which chronic pain sufferers perceive injustice in relation to their pain. The aim of the current study was to assess the prevalence and relevance of the IEQ and its association to perceived recovery and deterioration in a naturalistic pain clinic population. Data was obtained from the Oslo University Hospital's Pain Registry. Am…	2022		Journal of Pain	23	7	1196-1207		10.1016/j.jpain.2022.01.007	6202	#97	Reme 2022	Irrelevant
Dual-mobility bearings in complex revision hip arthroplasty	Wakeling, C. P.; Sandiford, N. A.; Ghani, R.; Bridle, S. J.; Mitchell, P. A.; Hutt, J. R. B.	Background: Revision total hip arthroplasty (rTHA) is associated with an increased dislocation risk. Dual-mobility (DM) bearings have been used to address this issue. Such constructs offer increased range of motion and enhanced stability whilst avoiding some issues associated with fully-constrained devices. DM bearings have been used in our unit since 2013. Methods: All rTHA cases since 2013 were…	2022		HIP International	32	4	460-465		10.1177/1120700021999795	6203	#98	Wakeling 2022	Irrelevant
Translation, Cross-Cultural Adaptation, and Psychometric Testing of Yoruba Version of the EQ-5D Questionnaire in Patients With Musculoskeletal Disorders	Fatoye, F.; Akinfala, A. E.; Gebrye, T.; Fatoye, C.; Ojelade, T. F.; Oyewole, O. O.; Mbada, C. E.	Background: The EuroQol-5 Dimension (EQ-5D) is a generic self-administered questionnaire used for the measurement and economic valuation of a wide range of health conditions, which necessitates its existence and adaptation in different languages. Currently, the tool does not exist in any Nigerian language. This study aimed to translate, cross-culturally adapt, and determine the reliability and va…	2022		Frontiers in Public Health	10				10.3389/fpubh.2022.902680	6204	#99	Fatoye 2022	Irrelevant
Impact of sarcopenia on intertrochanteric femoral fracture in the elderly	Jiang, S.; Ding, Y.; Kang, L.	Objective: The aim of this study was to investigate the effect of skeletal sarcopenia on the prognosis of intertrochanteric fracture in the elderly. Methods: We collected information on 144 patients with femoral intertrochanteric fracture (FIF). The influence of sarcopenia on the chance of death was determined using binary Probit regression analysis. For additional analysis, the Chow test was uti…	2022		PeerJ	10				10.7717/peerj.13445	6205	#100	Jiang 2022	Irrelevant
Robotic-assisted surgery and kinematic alignment in total knee arthroplasty (RASKAL study): a protocol of a national registry-nested, multicentre, 2×2 factorial randomised trial assessing clinical, intraoperative, functional, radiographic and survivorship	Macdessi, S. J.; Wernecke, G. C.; Bastiras, D.; Hooper, T.; Heath, E.; Lorimer, M.; Harris, I.	Introduction Robot-assisted surgery (RAS) and kinematic alignment (KA) are being increasingly adopted to improve patient outcomes in total knee arthroplasty (TKA). There is uncertainty around the individual or combined effect of these concepts compared with computer-assisted surgery (CAS) and mechanical alignment (MA), respectively. This study aims to assess the effectiveness of RAS, KA or both t…	2022		BMJ Open	12	6			10.1136/bmjopen-2021-051088	6206	#101	Macdessi 2022	Irrelevant
Alpha-2-adrenergic receptor agonists for the prevention of delirium and cognitive decline after open heart surgery (ALPHA2PREVENT): Protocol for a multicentre randomised controlled trial	Neerland, B. E.; Busund, R.; Haaverstad, R.; Helbostad, J. L.; Landsverk, S. A.; Martinaityte, I.; Norum, H. M.; Ræder, J.; Selbaek, G.; Simpson, M. R.; Skaar, E.; Skjærvold, N. K.; Skovlund, E.; Slooter, A. J. C.; Svendsen, Ø S.; Tønnessen, T.; Wahba, A.; Zetterberg, H.; Wyller, T. B.	Introduction Postoperative delirium is common in older cardiac surgery patients and associated with negative short-term and long-term outcomes. The alpha-2-adrenergic receptor agonist dexmedetomidine shows promise as prophylaxis and treatment for delirium in intensive care units (ICU) and postoperative settings. Clonidine has similar pharmacological properties and can be administered both parente…	2022		BMJ Open	12	6			10.1136/bmjopen-2021-057460	6207	#102	Neerland 2022	Irrelevant
Low-dose mesenchymal stem cell therapy for discogenic pain: Safety and efficacy results from a 1-year feasibility study	Bates, D.; Vivian, D.; Freitag, J.; Wickham, J.; Mitchell, B.; Verrills, P.; Shah, K.; Boyd, R.; Federman, D.; Barnard, A.; O'Connor, L.; Young, J. F.	Aim: To evaluate safety and efficacy of low dose autologous adipose-derived mesenchymal stem cells (ADMSCs) for treatment of disc degeneration resulting in low back pain (LBP). Methods: Nine participants with chronic LBP originating from single-level lumbar disc disease underwent intradiscal injection of 10 million ADMSCs with optional repetition after 6 months. Results: No unexpected or serious …	2022		Future Science OA	8	5			10.2144/fsoa-2021-0155	6208	#103	Bates 2022	Irrelevant
Single-stage repair of displaced bucket-handle meniscal tears with anterior cruciate ligament reconstruction leads to good meniscal survivorship a retrospective cohort study	Robinson, J. R.; Bruce, D.; Davies, H.; Porteous, A. J.; Murray, J. R. D.; Howells, N. R.	Aims the best surgical strategy for the management of displaced bucket-handle (BH) meniscal tears in an anterior cruciate ligament (ACL)-deficient knee is unclear. Combining meniscal repair with ACL reconstruction (ACLr) is thought to improve meniscal healing rates; however, patients with displaced BH meniscal tears may lack extension. This leads some to advocate staged surgery to avoid postopera…	2022		Bone & Joint Journal	104 B	6	680-686		10.1302/0301-620x.104b6.Bjj-2021-1340.R2	6209	#104	Robinson 2022	Irrelevant
Economic Evaluation of the Dr. Bart Application in Individuals With Knee and/or Hip Osteoarthritis	Pelle, T.; Bevers, K.; van den Hoogen, F.; van der Palen, J.; van den Ende, C.	Objective: To evaluate the cost-utility and cost-effectiveness of the dr. Bart app compared to usual care in people with osteoarthritis (OA) of the knees and hips, applying a health care payer perspective. Methods: This economic evaluation was conducted alongside a 6-month randomized controlled trial that included 427 participants. The dr. Bart app is a stand-alone eHealth application that invite…	2022		Arthritis Care & Research	74	6	945-954		10.1002/acr.24608	6211	#106	Pelle 2022	Irrelevant
Factors Associated with Patient-Reported Outcomes Following a Humeral Shaft Fracture: Nonunion Results in a Poorer Outcome Despite Union after Surgical Fixation	Oliver, W. M.; Searle, H. K. C.; Molyneux, S. G.; White, T. O.; Clement, N. D.; Duckworth, A. D.	Objectives:The primary aim was to assess patient-reported outcomes ≥1 year following a humeral diaphyseal fracture. The secondary aim was to compare outcomes of patients who united after initial management (operative/nonoperative) with those who united after nonunion fixation (NU-ORIF).Design:Retrospective.Setting:University teaching hospital.Patients and intervention:From 2008 to 2017, 291 patie…	2022		Journal of Orthopaedic Trauma	36	6	E227-E235		10.1097/bot.0000000000002315	6212	#107	Oliver 2022	Irrelevant
Development and evaluation of the clinimetric properties of the Medication-Related Osteonecrosis of the Jaw Quality of Life Questionnaire (MRONJ-QoL)	El-Rabbany, M.; Blanas, N.; Sutherland, S.; Shah, P. S.; Lam, D. K.; Azarpazhooh, A.	The purpose of this study was to develop a self-administered questionnaire (MRONJ-QoL) to assess the quality of life (QoL) of patients with medication-related osteonecrosis of the jaw (MRONJ). A prospective study was performed to develop and evaluate the questionnaire. The MRONJ-QoL was formulated through a review of the literature and interviews of experts and patients. Following development, it…	2022		International Journal of Oral & Maxillofacial Surgery	51	6	768-775		10.1016/j.ijom.2021.11.007	6213	#109	El-Rabbany 2022	Irrelevant
Single item self-rated general health: SF-36 based observations from 16,910 spine surgery procedures	Joelson, A.; Strömqvist, F.; Sigmundsson, F. G.; Karlsson, J.	Purpose: In spine surgery single item patient-reported outcome assessment has been used for many years. Items 1 and 2 of SF-36 are used for assessment of general health. We used these items to explore single item, self-rated, general health assessment after spine surgery. Methods: Patients operated for lumbar disc herniation or lumbar spinal stenosis between 2007 and 2017, were recruited from the…	2022		Quality of Life Research	31	6	1819-1828		10.1007/s11136-021-03048-0	6214	#110	Joelson 2022	Irrelevant
Prediction of recovery in trauma patients using Latent Markov models	Havermans, R. J. M.; Clouth, F. J.; Lansink, K. W. W.; Vermunt, J. K.; de Jongh, M. A. C.; de Munter, L.	Purpose: Patients’ expectations during recovery after a trauma can affect the recovery. The aim of the present study was to identify different physical recovery trajectories based on Latent Markov Models (LMMs) and predict these recovery states based on individual patient characteristics. Methods: The data of a cohort of adult trauma patients until the age of 75 years with a length of hospital st…	2022		European Journal of Trauma & Emergency Surgery	48	3	2059-2080		10.1007/s00068-021-01798-7	6215	#112	Havermans 2022	Irrelevant
The relationship between multisite peripheral joint pain and physical activity levels in older adults: A cross-sectional survey	Smith, R. D.; McHugh, G. A.; Quicke, J. G.; Finney, A.; Lewis, M.; Dziedzic, K. S.; Healey, E. L.	Introduction: Research on levels of physical activity (PA) in those with peripheral joint pain have only focused on single sites, in the knee or hips. This study investigated the levels of PA in adults with single-site and multisite peripheral joint pain compared to adults with no joint pain. Methods: Analysis of a cross-sectional population survey mailed to adults aged ≥45 years (n = 28,443) was…	2022		Musculoskeletal Care	20	2	341-348		10.1002/msc.1593	6217	#114	Smith 2022	Irrelevant
Randomised controlled trial of a behaviour change physiotherapy intervention to increase physical activity following hip and knee replacement: the PEP-TALK trial	Smith, T. O.; Parsons, S.; Ooms, A.; Dutton, S.; Fordham, B.; Garrett, A.; Hing, C.; Lamb, S.	Objective To test the effectiveness of a behaviour change physiotherapy intervention to increase physical activity compared with usual rehabilitation after total hip replacement (THR) or total knee replacement (TKR). Design Multicentre, pragmatic, two-arm, open, randomised controlled, superiority trial. Setting National Health Service providers in nine English hospitals. Participants 224 individu…	2022		BMJ Open	12	5			10.1136/bmjopen-2022-061373	6218	#116	Smith 2022	Irrelevant
ASSERT (Acute Sacral inSufficiEncy fractuRe augmenTation): randomised controlled, feasibility trial in older people	Ong, T.; Suazo Di Paola, A.; Brookes, C.; Drummond, A.; Hendrick, P.; Leighton, P.; Jones, M.; Salem, K.; Quraishi, N.; Sahota, O.	Objective To determine the feasibility of designing and conducting a definitive trial to evaluate the effectiveness of sacral fracture fixation compared with non-surgical management among older people admitted with a lateral compression pelvic fragility fracture (PFF). Design Single-site, parallel, two-arm randomised controlled feasibility trial. Setting A UK tertiary centre hospital. Participant…	2022		BMJ Open	12	5			10.1136/bmjopen-2021-050535	6219	#117	Ong 2022	Irrelevant
State of the Art of Patient-reported Outcomes in Acromegaly or GH Deficiency: A Systematic Review and Meta-analysis	Van Der Meulen, M.; Zamanipoor Najafabadi, A. H.; Broersen, L. H. A.; Schoones, J. W.; Pereira, A. M.; Van Furth, W. R.; Claessen, K. M. J. A.; Biermasz, N. R.	Context: Insight into the current landscape of patient-reported outcome (PRO) measures (PROM) and differences between PROs and conventional biochemical outcomes is pivotal for future implementation of PROs in research and clinical practice. Therefore, in studies among patients with acromegaly and growth hormone deficiency (GHD), we evaluated (1) used PROMs, (2) their validity, (3) quality of PRO …	2022		Journal of Clinical Endocrinology & Metabolism	107	5	1225-1238		10.1210/clinem/dgab874	6220	#118	VanDerMeulen 2022	Irrelevant
The potential of dividing the oxford knee score into subscales for predicting clinically meaningful improvements in pain and function of patients undergoing total knee arthroplasty	Buus, A. A. Ø; Laugesen, B.; El-Galaly, A.; Laursen, M.; Hejlesen, O. K.	Background: Subdividing the Oxford Knee Score (OKS) into a pain component scale (OKS-PCS) and a function component scale (OKS-FCS) for predicting clinically meaningful improvements may provide a basis for identifying patients in need of enhanced support from health care professionals to manage pain and functional challenges following total knee arthroplasty. Aim: To assess the potential of dividi…	2022		International Journal of Orthopaedic & Trauma Nursing	45				10.1016/j.ijotn.2021.100919	6221	#120	Buus 2022	Irrelevant
Factors associated with infection recurrence after two-stage exchange for periprosthetic hip infection	Schwolow, F.; Füchtmeier, B.; Müller, F.	Purpose: Two-stage exchange is the treatment of choice for periprosthetic joint infection (PJI). Factors and outcomes associated with infection recurrence for hip PJI are limited. The primary aim of this study was to determine factors associated with infection recurrence after two-stage exchange. Secondary aims were survival, mobility, and the EuroQol five-dimension scale (EQ-5D-5L) health state.…	2022		International Orthopaedics	46	5	953-961		10.1007/s00264-022-05333-0	6222	#121	Schwolow 2022	Irrelevant
Functional Outcomes and Quality of Life in Patients With Post-Traumatic Arthrosis Undergoing Open or Arthroscopic Talocrural Arthrodesis—A Retrospective Cohort With Prospective Follow-Up	Berk, T. A.; van Baal, M. C. P. M.; Sturkenboom, J. M.; van der Krans, A. C.; Houwert, R. M.; Leenen, L. P. H.	Fusion remains the gold standard for post-traumatic osteoarthritis after ankle fractures in many institutes. Patient-reported outcomes on long-term quality of life and functionality of talocrural arthrodesis remain relatively unknown. In literature, low patient numbers and inadequate outcome measures provide a poor foundation for patient expectation management. Additionally, the surgical approach…	2022		Journal of Foot & Ankle Surgery	61	3	609-614		10.1053/j.jfas.2021.10.022	6223	#122	Berk 2022	Irrelevant
Ten-year follow-up of a randomized controlled trial comparing saphenofemoral ligation and stripping of the great saphenous vein with endovenous laser ablation (980 nm) using local tumescent anesthesia	Eggen, C. A. M.; Alozai, T.; Pronk, P.; Mooij, M. C.; Gaastra, M. T. W.; Ünlü, Ç; Schreve, M. A.; van Vlijmen, C. J.	Objective: The long-term results of saphenofemoral ligation and stripping (SFL/S) were compared with 980-nm bare fiber endovenous laser ablation (EVLA) for the treatment of great saphenous vein (GSV) incompetence. Methods: This was a single-center, randomized, controlled trial with a follow-up time of 10 years. Patients with GSV incompetence were randomized to undergo SFL/S or EVLA under tumescen…	2022		Journal of Vascular Surgery: Venous & Lymphatic Disorders	10	3	646-653.e641		10.1016/j.jvsv.2021.08.008	6224	#123	Eggen 2022	Irrelevant
Evaluation of consistency of patient-satisfaction score in the 2011 Knee Society Score to other patient-reported outcome measures	Tachibana, S.; Muratsu, H.; Tsubosaka, M.; Maruo, A.; Miya, H.; Kuroda, R.; Matsumoto, T.	Background: Patient-reported outcome measures (PROMs) are important aspects of evaluating clinical outcomes after total knee arthroplasty (TKA). The patient-satisfaction score in the 2011 Knee Society Score (KSS) is one of the most frequently used questionnaires; however, patient satisfaction is a subjective assessment and is affected by multiple factors. Therefore, we evaluated correlations betw…	2022		Journal of Orthopaedic Science	27	3	652-657		10.1016/j.jos.2021.02.007	6225	#124	Tachibana 2022	Irrelevant
Effectiveness of therapeutic ultrasound for the treatment of carpal tunnel syndrome (the USTINCTS trial): Study protocol for a three-arm, prospective, multicentre, randomised controlled trial	Chen, S.; Qian, Y.; Sun, Z.; Liu, W.; Sun, G.; Liu, J.; Wang, J.; Wang, W.; Zheng, Y.; Fan, C.	Introduction There has no consensus on optimal management of carpal tunnel syndrome (CTS), the most common compression neuropathy. Conservative therapy is generally accepted as first-line intervention. Therapeutic ultrasound has been widely reported to be treatment beneficial in nerve regeneration and conduction, and further accelerate compression recovery. The purpose of this study is to investi…	2022		BMJ Open	12	4			10.1136/bmjopen-2021-057541	6226	#125	Chen 2022	Irrelevant
Influence of the adductor compartment resection on muscle strength and postoperative function in soft-tissue sarcoma of the thigh	Tanaka, A.; Okamoto, M.; Kito, M.; Yoshimura, Y.; Aoki, K.; Suzuki, S.; Takazawa, A.; Komatsu, Y.; Ishida, T.; Takahashi, J.	Objective: To predict the muscle strength and postoperative function for soft-tissue sarcoma arising from the adductor compartment of the thigh. Methods: Between 2003 and 2019, 17 cases that underwent resection of the adductor muscle group (adductor longus, adductor magnus, adductor brevis, gracilis and pectineus) for soft-tissue sarcoma in the adductor compartment of the thigh were included. The…	2022		Japanese Journal of Clinical Oncology	52	4	370-374		10.1093/jjco/hyab207	6227	#126	Tanaka 2022	Irrelevant
Pain management, activities of daily living and the assessment of the WHOQOL-OLD module: results of a cross-sectional analysis of a cohort of older men with oncological diagnoses	Chambergo-Michilot, D.; Corcuera-Ciudad, R.; Runzer-Colmenares, F. M.; Navarrete-Reyes, A. P.; Parodi, J. F.	Cancer represents a major public health problem worldwide, especially in the older adult population which is increasing rapidly. Previous studies show that the majority of older adults with cancer report poor health-related quality of life (QoL) and that up to 90% of patients with metastases or terminal stage disease complain of pain at some point. Nevertheless, the impact of pain and disability …	2022		Journal of Gerontology & Geriatrics	70	1	31-39		10.36150/2499-6564-n395	6228	#127	Chambergo-Michilot 2022	Irrelevant
Surgical and Patient-Reported Outcomes of Delayed Anastomotic Urethroplasty for Male Pelvic Fracture Urethral Injury at a Japanese Referral Center	Horiguchi, A.; Shinchi, M.; Ojima, K.; Hirano, Y.; Ito, K.; Azuma, R.	We aimed to assess the surgical and patient-reported outcomes of delayed anastomotic urethroplasty (DAU) for pelvic fracture urethral injury (PFUI). We included 211 male patients who underwent DAU for PFUI. DAU success was considered when the urethral lumen was sufficiently large for the passage of a flexible cystoscope, without additional treatment required. The patients completed the lower urin…	2022		Journal of Clinical Medicine	11	5			10.3390/jcm11051225	6229	#128	Horiguchi 2022	Irrelevant
Costs of Joint Replacement in Osteoarthritis: A Study Using the National Joint Registry and Clinical Practice Research Datalink Data Sets	Leal, J.; Murphy, J.; Garriga, C.; Delmestri, A.; Rangan, A.; Price, A.; Carr, A.; Prieto-Alhambra, D.; Judge, A.	Objective: To estimate the costs of primary hip and knee replacement in individuals with osteoarthritis up to 2 years postsurgery, compare costs before and after the surgery, and identify predictors of hospital costs. Methods: Patients age ≥18 years with primary planned hip or knee replacements and osteoarthritis in England between 2008 and 2016 were identified from the National Joint Registry an…	2022		Arthritis Care & Research	74	3	392-402		10.1002/acr.24470	6230	#129	Leal 2022	Irrelevant
Outcomes of Same-Day Discharge with Manual Compression and 5F Sheath Compatible Devices for Lower Extremity Arterial Endovascular Treatment	Gouëffic, Y.; Pin, J. L.; Sabatier, J.; Coscas, R.; Ducasse, E.; Maillos, A.; Steinmetz, E.; du Mont, L. S.; Rosset, E.; Alsac, J. M.; Riche, V. P.; Schirr-Bonnans, S.; Guyomarc'h, B.; Nasr, B.	Background: For same-day discharge lower extremity arterial disease (LEAD) endovascular procedures, femoral manual compression could be an alternative to arterial closure devices. The aim of this study was to assess the security and efficacy of same-day discharge after manual compression in patients treated for LEAD endovascular revascularization with 5F sheath. Methods: FREEDOM OP was a national…	2022		Annals of Vascular Surgery	80		87-95		10.1016/j.avsg.2021.10.027	6231	#130	Gouëffic 2022	Irrelevant
Should We Use Bipolar Hemiarthroplasty in Patients ≥70 Years Old With a Femoral Neck Fracture? A Review of Literature and Meta-Analysis of Randomized Controlled Trials	Beauchamp-Chalifour, P.; Pelet, S.; Belhumeur, V.; Angers-Goulet, M.; Bédard, L.; Belzile, E. L.	Background: Bipolar (BHA) and unipolar hemiarthroplasties (UHA) are interchangeably used in elderly patients with a displaced femoral neck fracture. We ask if there is a difference between BHA and UHA with regards to hip function, in elderly patients. Methods: Systematic review and meta-analysis was conducted of randomized controlled trials comparing BHA to UHA. The primary outcome was postoperat…	2022		Journal of Arthroplasty	37	3	601-608.e601		10.1016/j.arth.2021.12.004	6232	#131	Beauchamp-Chalifour 2022	Irrelevant
Preoperative Home Care Can Be One of the Factors Affecting the Length of Hospital Stay in Patients Undergoing Total Hip Arthroplasty	Chagas, J. B. M.; Andrez, T. N.; Costa, L. A. V.; Paião, I. D.; Lenza, M.; Ferreti, M.	Purpose: To assess the importance of home nursing care on the functional outcome, quality of life, and length of stay of patients who underwent total hip arthroplasty. Methods: This was a retrospective cross-sectional study including patients who underwent surgery from February 2011 to December 2016. Patients were analyzed in two groups: with home care (received nursing care) and without home car…	2022		Indian Journal of Orthopaedics	56	3	473-478		10.1007/s43465-021-00554-8	6233	#133	Chagas 2022	Irrelevant
Patient-specific instruments do not show advantage over conventional instruments in unicompartmental knee arthroplasty at 2 year follow-up: a prospective, two-centre, randomised, double-blind, controlled trial	Leenders, A. M.; Kort, N. P.; Koenraadt, K. L. M.; van Geenen, R. C. I.; Most, J.; Kerens, B.; Boonen, B.; Schotanus, M. G. M.	Purpose: The aim of this two-centre RCT was to compare pre- and post-operative radiological, clinical and functional outcomes between patient-specific instrumentation (PSI) and conventional instrumented (CI) unicompartmental knee arthroplasty (UKA). It was hypothesised that both alignment methods would have comparable post-operative radiological, clinical and functional outcomes. Methods: One hun…	2022		Knee Surgery, Sports Traumatology, Arthroscopy	30	3	918-927		10.1007/s00167-021-06471-5	6234	#134	Leenders 2022	Irrelevant
Arthroplasties for hip fracture in adults	Lewis, S. R.; Macey, R.; Parker, M. J.; Cook, J. A.; Griffin, X. L.	Background: Hip fractures are a major healthcare problem, presenting a huge challenge and burden to individuals and healthcare systems. The number of hip fractures globally is rising rapidly. The majority of hip fractures are treated surgically. This review evaluates evidence for types of arthroplasty: hemiarthroplasties (HAs), which replace part of the hip joint; and total hip arthroplasties (TH…	2022		Cochrane Database of Systematic Reviews	2022	2			10.1002/14651858.CD013410.pub2	6236	#136	Lewis 2022	Irrelevant
Strut Onlay Allograft in Revision Arthroplasty: Osseous Union and Clinical Outcome	Dammerer, D.; Wurm, A.; Frischhut, C.; Petersen, J.; Ouaret, M.; Liebensteiner, M.	Aim: To evaluate the clinical outcome and the osseous union of strut onlay allografts (SOAs) used as adjunct in revision total joint arthroplasty (TJA). Patients and Methods: Patients that had previously undergone SOA augmentation were considered for inclusion. Patients were invited to provide information for the following: Western Ontario and McMaster Universities Osteoarthritis Index (WOMAC), E…	2022		In Vivo	36	1	258-263		10.21873/invivo.12699	6237	#137	Dammerer 2022	Irrelevant
Association of postoperative complications with persistent post-surgical pain: a multicentre prospective cohort study	Hanley, C.; Ladha, K. S.; Clarke, H. A.; Cuthbertson, B. C.; Wijeysundera, D. N.; Investigators, M. S.	Background: Persistent post-surgical pain is an important and under-recognised problem that is difficult to treat. Postoperative complications have been identified as possible risk factors for persistent post-surgical pain. We conducted a secondary analysis of the Measurement of Exercise Tolerance before Surgery (METS) cohort study to characterise the association of major postoperative complicati…	2022		British Journal of Anaesthesia	128	2	311-320		10.1016/j.bja.2021.10.027	6238	#138	Hanley 2022	Irrelevant
Mid-term outcomes following transfemoral revision of total hip arthroplasty for Vancouver B2/B3 periprosthetic fractures	Schöfl, T.; Calek, A. K.; Zdravkovic, V.; Zurmühle, P.; Ladurner, A.	Introduction: Periprosthetic femoral fractures (PFF) are often the reason for revising total hip arthroplasty (RTHA). Converting these fractures into modified extended trochanteric osteotomy (mETO) facilitates stem revision. Modular revision stems are a common choice with good results. We present mid-term outcomes in patients undergoing RTHA for Vancouver B2/B3 PFF using a tapered, fluted modular…	2022		Injury	53	2	653-660		10.1016/j.injury.2021.11.036	6239	#139	Schöfl 2022	Irrelevant
The development of burn scar contractures and impact on joint function, disability and quality of life in low- and middle-income countries: A prospective cohort study with one-year follow-up	Hendriks, T. C. C.; Botman, M.; Binnerts, J. J.; Mtui, G. S.; Nuwass, E. Q.; Niemeijer, A. S.; Mullender, M. G.; Winters, H. A. H.; Nieuwenhuis, M. K.; van Zuijlen, P. P. M.	Objective: The aim of this study was to assess the development of burn scar contractures and their impact on joint function, disability and quality of life in a low-income country. Methods: Patients with severe burns were eligible. Passive range of motion (ROM) was assessed using lateral goniometry. To assess the development of contractures, the measured ROM was compared to the normal ROM. To det…	2022		Burns	48	1	215-227		10.1016/j.burns.2021.04.024	6240	#140	Hendriks 2022	Irrelevant
Responsiveness of the SF-36 general health domain: observations from 14883 spine surgery procedures	Joelson, A.; Sigmundsson, F. G.; Karlsson, J.	Purpose: The study evaluated perceptions of general health (GH) after surgical treatment of spinal stenosis and disk herniation. We used a large longitudinally collected data set to explore differences in responsiveness between the SF-36 GH domain, EQ VAS, EQ-5D index, and SF-6D index. Methods: Patients, surgically treated for lumbar spinal stenosis or lumbar disk herniation between 2007 and 2017…	2022		Quality of Life Research	31	2	589-596		10.1007/s11136-021-02913-2	6241	#141	Joelson 2022	Irrelevant
Cephalomedullary nails versus extramedullary implants for extracapsular hip fractures in older adults	Lewis, S. R.; Macey, R.; Gill, J. R.; Parker, M. J.; Griffin, X. L.	Background: Hip fractures are a major healthcare problem, presenting a substantial challenge and burden to patients, healthcare systems and society. The increased proportion of older adults in the world population means that the absolute number of hip fractures is rising rapidly across the globe. Most hip fractures are treated surgically. This Cochrane Review evaluates evidence for implants used …	2022		Cochrane Database of Systematic Reviews	2022	1			10.1002/14651858.CD000093.pub6	6242	#143	Lewis 2022	Irrelevant
Efficacy of ultrasound therapy for the treatment of lateral elbow tendinopathy (the UCICLET Trial): Study protocol for a three-arm, prospective, multicentre, randomised controlled trial	Sun, Z.; Chen, S.; Liu, W.; Sun, G.; Liu, J.; Wang, J.; Wang, W.; Zheng, Y.; Fan, C.	Introduction Lateral elbow tendinopathy (LET) is a highly prevalent disease among the middle-aged population, with no consensus on optimal management. Non-operative treatment is generally accepted as the first-line intervention. Ultrasound (US) therapy has been reported to be beneficial for various orthopaedic diseases, including tendinopathy. The purpose of this study is to investigate the effic…	2022		BMJ Open	12	1			10.1136/bmjopen-2021-057266	6243	#144	Sun 2022	Irrelevant
Protocol for a randomized study of the efficacy of ibandronic acid plus eldecalcitol in patients with gastric cancer after gastrectomy: A comparative study of different routes of administration of ibandronic acid	Aiba, H.; Suzuki, N.; Sagawa, H.; Hashimoto, H.; Kimura, H.; Inoue, J.; Usami, T.; Goto, Y.; Mizuno, Y.; Okubo, T.; Ito, S.; Takiguchi, S.; Murakami, H.	Background: Patients who undergo gastrectomy for gastric cancer are susceptible to osteoporosis. To prevent a decrease in bone mineral density, an appropriate prophylaxis is considered important to adjust the post-gastrectomy condition. In this study, we will compare two different routes of administration of ibandronic acid (oral or intravenous) plus eldecalcitol as a potentially more suitable tr…	2022		F1000Research	11				10.12688/f1000research.122741.1	6244	#145	Aiba 2022	Irrelevant
Health-related quality of life in diabetic foot ulcer patients with unilateral above-knee amputation	Naeem, Z.; Amjad, F.; Hashim, A.; Chattha, H.; Athar, I.; Rafay, I.	Objective: To evaluate the health-related quality of life in patients with above knee amputation due to diabetic ulceration. Methodology: This cross-sectional study was conducted from May to August 2021on 97 patients using a non-probability convenient sampling technique. The data were collected from Services Hospital, PSRD, and General Hospital, Lahore. A previously validated questionnaires EQ-5D…	2022		Rawal Medical Journal	47	4	925-927			6245	#146	Naeem 2022	Irrelevant
Health-related quality of life after severe trauma and available PROMS: an updated review (part I)	Lotfalla, A.; Halm, J.; Schepers, T.; Giannakópoulos, G.	Introduction: Throughout the years, a decreasing trend in mortality rate has been demonstrated in patients suffering severe trauma. This increases the relevance of documentation of other outcomes for this population, including patient-reported outcome measures (PROMs), such as health-related quality of life (HRQoL). The aim of this review was to summarize the results of the studies that have been…	2022		European Journal of Trauma & Emergency Surgery					10.1007/s00068-022-02178-5	6246	#147	Lotfalla 2022	Irrelevant
To what extent does the use of crosswalks instead of EQ-5D value sets impact reimbursement decisions?: a simulation study	Ben, Â J.; van Dongen, J. M.; Finch, A. P.; Alili, M. E.; Bosmans, J. E.	Purpose: Inconsistent results have been found on the impact of using crosswalks versus EQ-5D value sets on reimbursement decisions. We sought to further investigate this issue in a simulation study. Methods: Trial-based economic evaluation data were simulated for different conditions (depression, low back pain, osteoarthritis, cancer), severity levels (mild, moderate, severe), and effect sizes (s…	2022		European Journal of Health Economics					10.1007/s10198-022-01539-6	6247	#149	Ben 2022	Irrelevant
Measurement properties of the HOOS-PS in revision total hip arthroplasty: a validation study on validity, interpretability, and responsiveness in 136 revision hip arthroplasty patients	Korbee, S.; Van Kempen, R.; Van Wensen, R.; Van Der Steen, M.; Liu, W. Y.	Background and purpose — To determine whether the Hip disability and Osteoarthritis Outcome Score-Physical function Short-form (HOOS-PS) is able to appropriately evaluate physical function in revision hip arthroplasty patients, this study assesses psychometric properties of the Dutch HOOS-PS in this patient population. Patients and methods — We assessed psychometric properties of the HOOS-PS foll…	2022		Acta Orthopaedica	93		742-749		10.2340/17453674.2022.4572	6248	#150	Korbee 2022	Irrelevant
Treatment-Induced Changes in the Quality of Life of Patients with Myocardial Infarction Combined with Comorbid Critical Ischemia of Lower Extremities	Mykola, S.; Taras, D.; Iryna, Y.; Svitlana, H.; Roman, L.; Yaroslav, K.; Iryna, K.	Assessment of health-related quality of life (QOL) in patients with severe comorbidities is not only an important criterion to assess the patient’s clinical status but also a factor to determine treatment approaches. To assess time-dependent changes of quality of life parameters in patients with MI combined withobliterating atherosclerosis of major vessels at the stage of critical ischemia of low…	2022		Journal of International Dental & Medical Research	15	3	1113-1121			6249	#151	Mykola 2022	Irrelevant
Lower limb post-traumatic osteomyelitis: a systematic review of clinical outcomes	Rodham, P.; Panteli, M.; Vun, J. S. H.; Harwood, P.; Giannoudis, P. V.	Purpose: The aim of this study was to examine the patient-reported outcomes of patients presenting with post-traumatic osteomyelitis (PTOM) of the lower limb over the past 15 years. This period was chosen to reflect modern treatment principles and increased centralisation of care. Methods: An electronic literature search of the relevant databases (PubMed, Ovid Medline, Embase, and the Cochrane li…	2022		European Journal of Orthopaedic Surgery & Traumatology					10.1007/s00590-022-03364-2	6250	#152	Rodham 2022	Irrelevant
Self-reported cannabis use is not associated with greater opioid use in elective hand surgery patients	Bowers, N. L.; Hao, K. A.; Trivedi, S.; Satteson, E.; King, J. J.; Wright, T. W.; Matthias, R. C.	Background: The purpose of this study was to examine the influence of preoperative marijuana use on postoperative opioid use during the first three postoperative days (POD 1–3) after surgery, and on expectations of pain control, resiliency, and quality-of-life scores. Methods: All patients presenting to a single institution undergoing elective hand or upper extremity outpatient surgery were asked…	2022		European Journal of Orthopaedic Surgery & Traumatology					10.1007/s00590-022-03321-z	6251	#153	Bowers 2022	Irrelevant
Diabesity: a superadded effect contributing to worse total primary hip replacement operative outcomes for patients with diabetes and obesity	Lovie, J.; Clement, N. D.; MacDonald, D.; Ahmed, I.	Introduction: Although the independent effects of diabetes mellitus and obesity on total hip replacement (THR) outcomes have been widely studied, their combined effect remains uncharacterised. This study aimed to assess the influence of diabesity on primary THR operative outcomes. Materials and methods: A retrospective study was performed comparing the outcomes of patients with diabesity (diabete…	2022		Archives of Orthopaedic & Trauma Surgery					10.1007/s00402-022-04563-6	6252	#154	Lovie 2022	Irrelevant
SF-36 physical function and general health domains are independent predictors of acute hospital length of stay after hip fracture surgery	Sim, C. H. S.; Sultana, R.; Tay, K. X. K.; Howe, C. Y.; Howe, T. S.; Koh, J. S. B.	Objective: The demographics and co-morbidities of individuals may impact healthcare consumption, but it is less understood how premorbid physical and mental function may influence these effects. The aim of this study is to determine patient’s pre-fracture quality of life and mobility affect acute hospital burden in the management of hip fracture, using length of stay (LOS) as a proxy for healthca…	2022		Musculoskeletal Surgery					10.1007/s12306-022-00753-y	6253	#155	Sim 2022	Irrelevant
The short external rotators in the anterior approach hip arthroplasty: do the tendons heal or not? A prospective MRI study	Eilander, W.; van der Velden, E.; van Harten, M.; van Kampen, P.; Hogervorst, T.	Introduction: Release of some of the short external rotator tendons may be needed in the direct anterior approach (DAA) for Total Hip Arthroplasty (THA). It is unknown if these tendons heal. The purpose of this prospective study is to examine short external rotator tendon healing after release and the associated effect on muscle volume. In addition, we examined the relation with external rotation…	2022		HIP International					10.1177/11207000221107551	6254	#157	Eilander 2022	Irrelevant
Safety of disinvestment in mid-to late-term follow-up post primary hip and knee replacement: the UK SAFE evidence synthesis and recommendations	Kingsbury, S. R.; Smith, L. K.; Czoski Murray, C. J.; Pinedo-Villanueva, R.; Judge, A.; West, R.; Smith, C.; Wright, J. M.; Arden, N. K.; Thomas, C. M.; Kolovos, S.; Shuweihdi, F.; Garriga, C.; Bitanihirwe, B. K. Y.; Hill, K.; Matu, J.; Stone, M.; Conaghan, P. G.	Background: Joint replacement surgery has revolutionised the management of degenerative joint disease. Increasing demand for surgery and post-surgical reviews has overwhelmed orthopaedic services and, consequently, many centres have reduced or stopped follow-up. Such disinvestment is without an evidence base and raises questions regarding the consequences to patients. Objectives: To produce evide…	2022		Health & Social Care Delivery Research	10	16			10.3310/kodq0769	6255	#158	Kingsbury 2022	Irrelevant
A matched comparison of cementless unicompartmen-tal and total knee replacement outcomes based on the National Joint Registry for England, Wales, Northern Ireland and the Isle of Man	Mohammad, H. R.; Judge, A.; Murray, D. W.	Background and purpose — The main treatments for severe medial compartment knee arthritis are unicompart-mental (UKR) and total knee replacement (TKR). UKRs have higher revision rates, particularly for aseptic loosening, therefore the cementless version was introduced. We compared the outcomes of matched cementless UKRs and TKRs. Patients and methods — The National Joint Registry was linked to th…	2022		Acta Orthopaedica	93		478-487		10.2340/17453674.2022.2743	6256	#159	Mohammad 2022	Irrelevant
Consequences for preoperative pain and function when postponing elective knee and hip arthroplasty	Harris, L. K.; Ingelsrud, L. H.; Gromov, K.; Nielsen, C. S.; Oersnes, T.; Troelsen, A.	INTRODUCTION. The coronavirus outbreak causes postponement of elective surgery. We evaluated how pain, function and general health were impacted by postponing elective knee and hip arthroplasty in patients with knee and hip osteoarthritis with no known surgery rescheduling date due to the coronavirus outbreak. METHODS. This study included 194 patients from a Danish public hospital with postponed …	2022		Danish Medical Journal	69	6				6257	#160	Harris 2022	Irrelevant
Disability specific equivalence scales: a case–control approach applied to the cost of acquired brain injuries	Giovanis, E.; Menon, M.; Perali, F.	This study estimates the household costs resulting from acquired brain injuries in terms of a reduction in the standard of living. The application uses primary data collected in the Verona and Florence provinces of Italy integrating highly detailed health information with information about consumption, income, wealth, time-use and relational well-being describing the standard of living. In genera…	2022		International Journal of Health Economics & Management					10.1007/s10754-022-09332-x	6258	#161	Giovanis 2022	Irrelevant
Safety and Reoperation Rates in Non-instrumented Lumbar Fusion Surgery: Secondary Report From a Randomized Controlled Trial of ABM/P-15 vs Allograft With Minimum 5 years Follow-Up	Andresen, A. K.; Carreon, L. Y.; Overgaard, S.; Jacobsen, M. K.; Andersen, M. Ø	Study Design: Randomized controlled trial with minimum of 5-years follow-up. Objective: The purpose of this study is to evaluate the peri- and postoperative complications rates, ectopic bone migration, and reoperation rates, and secondly evaluate the 5-year patient reported outcomes (PROs), in patients treated with decompression and non-instrumented posterolateral fusion with ABM/P-15 or allograf…	2022		Global Spine Journal					10.1177/21925682221090924	6259	#162	Andresen 2022	Irrelevant
Prevalence of Long-Term Opioid Therapy in a Chronic Non-Cancer Pain Population Attending a University-Based Tertiary Pain Clinic in Sweden: A Cross-Sectional Study	Grelz, H.; Rivano Fischer, M.; Priouzifard, M.; Midlöv, P.; Ringqvist, Å	Background: Opioid therapy is a common treatment for chronic pain, despite accumulating evidence regarding harm and a lack of data to support the efficacy of long-term treatment. The prevalence of opioid therapy in Swedish patients with chronic non-cancer pain is unknown. The aim of this study was to assess a short-term period prevalence of prescribed opioid-use and long-term opioid therapy in a …	2022		Journal of Rehabilitation Medicine	54				10.2340/jrm.V54.1981	6260	#163	Grelz 2022	Irrelevant
Arthroscopic hip surgery compared with personalised hip therapy in people over 16 years old with femoroacetabular impingement syndrome: UK FASHIoN RCT	Griffin, D. R.; Dickenson, E. J.; Achana, F.; Griffin, J.; Smith, J.; Wall, P. D. H.; Realpe, A.; Parsons, N.; Hobson, R.; Fry, J.; Jepson, M.; Petrou, S.; Hutchinson, C.; Foster, N.; Donovan, J.	Background: Femoroacetabular impingement syndrome is an important cause of hip pain in young adults. It can be treated by arthroscopic hip surgery or with physiotherapist-led conservative care. Objective: To compare the clinical effectiveness and cost-effectiveness of hip arthroscopy with best conservative care. Design: The UK FASHIoN (full trial of arthroscopic surgery for hip impingement compar…	2022		Health Technology Assessment	26	16			10.3310/fxii0508	6261	#164	Griffin 2022	Irrelevant
Prolonged Application of Continuous Passive Movement Improves the Postoperative Recovery of Tibial Head Fractures: A Prospective Randomized Controlled Study	Kabst, C.; Tian, X.; Kleber, C.; Amlang, M.; Findeisen, L.; Lee, G.; Zwingenberger, S.	Background and Purpose. Tibial head fracture (THF) rehabilitation is still a challenge in clinical practice. Short-term use of continuous passive motion (CPM) postoperatively for THFs can increase knee range of motion (ROM) immediately, and its effect on enhanced rehabilitation also ended when the CPM application was discontinued. The aim of this study was to investigate the effect on the recover…	2022		BioMed Research International	2022				10.1155/2022/1236781	6262	#165	Kabst 2022	Irrelevant
Psychometric properties of the EQ-5D-3L in South Australia: a multi-method non-preference-based validation study	Zakershahrak, M.; Ribeiro Santiago, P. H.; Sethi, S.; Haag, D.; Jamieson, L.; Brennan, D.	Objective: Although HRQoL tools such as the EQ-5D-3L are significant in determining health status, these measures have not been validated in general populations in Australia. This study aims to psychometrically validate the EQ-5D-3L in a large population sample in Australia for the first time. Methods: The EQ-5D-3L was included in the Dental Care and Oral Health study (DCOHS), conducted in a Sout…	2022		Current Medical Research & Opinion	38	5	673-685		10.1080/03007995.2022.2031941	6263	#166	Zakershahrak 2022	Irrelevant
A matched comparison of the patient-reported outcome measures of cemented and cementless total knee replacements, based on the National Joint Registry of England, Wales, Northern Ireland, and Isle of Man and England’s National PROM collection programme	Mohammad, H. R.; Judge, A.; Murray, D. W.	Background and purpose — Total knee replacement (TKR) can be implanted with or without bone cement. It is currently unknown how the functional outcomes compare. Therefore, we compared the patient-reported outcome measures (PROMS) of both fixation methods. Patients and methods — We performed a propensity-matched comparison of 14,404 TKRs (7,202 cemented and 7,202 cementless) enrolled in the Nation…	2022		Acta Orthopaedica	93		164-170		10.2340/17453674.2021.896	6265	#168	Mohammad 2022	Irrelevant
Wearable transcutaneous electrical nerve stimulation (actiTENS®) is effective and safe for the treatment of knee osteoarthritis pain: a randomized controlled trial versus weak opioids	Maheu, E.; Soriot-Thomas, S.; Noel, E.; Ganry, H.; Lespessailles, E.; Cortet, B.	Introduction: Despite their poor tolerance, especially in the elderly, weak opioids (WO) remain commonly prescribed for patients with knee osteoarthritis (KOA). We compared the efficacy and safety of a new wearable transcutaneous electrical nerve stimulation (W-TENS) device with WO for the treatment of moderate-to-severe, nociceptive KOA chronic pain. Methods: The study was a non-inferiority, mul…	2022		Therapeutic Advances in Musculoskeletal Disease	14				10.1177/1759720x211066233	6266	#169	Maheu 2022	Irrelevant
An EQ-5D-5L value set for Italy using videoconferencing interviews and feasibility of a new mode of administration	Finch, A. P.; Meregaglia, M.; Ciani, O.; Roudijk, B.; Jommi, C.	Objectives: To test the feasibility of using videoconferencing (VC) administered interviews and to derive an EQ-5D-5L value set for Italy. Methods: Preferences were collected using the EuroQol standardized valuation protocol (EQ-VT) administered via VC. Two valuation methods were employed, composite time trade-off (cTTO) and discrete choice experiment (DCE). Technical, organizational and protocol…	2022		Social Science & Medicine	292				10.1016/j.socscimed.2021.114519	6267	#170	Finch 2022	Irrelevant
Translation and validation of the Norwegian version of the Injustice Experience Questionnaire	Ljosaa, T. M.; Berg, H. S.; Jacobsen, H. B.; Granan, L. P.; Reme, S.	Objectives: Perceived injustice is a theoretical construct comprising elements of loss, attribution of blame, and sense of unfairness. Patients with chronic pain often report high levels of perceived injustice, which can have negative impact on physiological and psychosocial aspects and treatment outcome. The Injustice Experience Questionnaire (IEQ) is a self-report 12-item questionnaire that sho…	2022		Scandinavian Journal of Pain	22	1	77-87		10.1515/sjpain-2021-0177	6268	#171	Ljosaa 2022	Irrelevant
Pain and mental health symptom patterns and treatment trajectories following road trauma: a registry-based cohort study	Huang, S.; Dipnall, J. F.; Gabbe, B. J.; Giummarra, M. J.	Purpose: This study aimed to characterise recovery from pain and mental health symptoms, and identify whether treatment use facilitates recovery. Methods: Victorian State Trauma Registry and Victorian Orthopaedic Trauma Outcomes Registry participants without neurotrauma who had transport injury claims with the Transport Accident Commission from 2007 to 2014 were included (n = 5908). Latent transi…	2022		Disability & Rehabilitation	44	25	8029-8041		10.1080/09638288.2021.2008526	6269	#172	Huang 2022	Irrelevant
Patient-maintained versus anaesthetist-controlled propofol sedation during elective primary lower-limb arthroplasty performed under spinal anaesthesia: a randomised controlled trial	Hewson, D. W.; Worcester, F.; Sprinks, J.; Smith, M. D.; Buchanan, H.; Breedon, P.; Hardman, J. G.; Bedforth, N. M.	Background: Patient-maintained propofol TCI sedation (PMPS) allows patients to titrate their own target-controlled infusion (TCI) delivery of propofol sedation using a handheld button. The aim of this RCT was to compare PMPS with anaesthetist-controlled propofol TCI sedation (ACPS) in patients undergoing elective primary lower-limb arthroplasty surgery under spinal anaesthesia. Methods: In this s…	2022		British Journal of Anaesthesia	128	1	186-197		10.1016/j.bja.2021.09.038	6270	#174	Hewson 2022	Irrelevant
Obstructive sleep apnea is common in patients with high-impact chronic pain - An exploratory study from an interdisciplinary pain center	Larsen, D. B.; Bendix, L.; Abeler, K.; Petersen, K. K.; Sprehn, M.; Bruun, K. D.; Blichfeldt-Eckhardt, M. R.; Vaegter, H. B.	Objectives: Sleep disturbances are increasingly recognized as a major part of chronic pain pathology. Obstructive sleep apnea (OSA) is a common occurrence in patients with chronic pain attending specialized pain clinics, yet its prevalence remains unclear. Using screening tools such as the Berlin and STOP-BANG questionnaires may aid in early identification of OSA and improve clinical care. This s…	2022		Scandinavian Journal of Pain	22	1	106-117		10.1515/sjpain-2021-0112	6271	#175	Larsen 2022	Irrelevant
Patient-reported outcome after dislocation of primary total hip arthroplasties: a cross-sectional study derived from the Danish Hip Arthroplasty Register	Hermansen, L. L.; Viberg, B.; Overgaard, S.	Background and purpose — Knowledge regarding patient-reported outcomes (PROs) after dislocation and closed reduction is lacking. We report health-and hip-related quality of life (QoL) after dislocation, following primary total hip arthroplasty (THA). Patients and methods — We conducted a cross-sectional study with patients registered in the Danish Hip Arthroplasty Register from 2010 to 2014. Disl…	2022		Acta Orthopaedica	93		29-36		10.1080/17453674.2021.1983973	6272	#176	Hermansen 2022	Irrelevant
Self-rated health status and activities of daily living in the first 12 months after fragility fractures of the pelvis—a prospective study on 134 patients	Hack, J.; Buecking, B.; Strauch, L.; Lenz, J.; Knauf, T.; Ruchholtz, S.; Oberkircher, L.	Summary: The aim of this study was to evaluate changes in activities of daily living and self-reported health status in the first year after fragility fractures of the pelvis. We found out that these fractures lead to a significant, long-lasting deterioration of both parameters, comparable with hip fractures. Purpose: The aim of this prospective study was to evaluate the development and to identi…	2022		Osteoporosis International	33	1	161-168		10.1007/s00198-021-06104-0	6273	#177	Hack 2022	Irrelevant
Stratified cost-utility analysis of total hip arthroplasty in displaced femoral neck fracture	Larrañaga, I.; Etxebarria-Foronda, I.; Ibarrondo, O.; Gorostiza, A.; Ojeda-Thies, C.; Martínez-Llorente, J. M.	Objective: To conduct a stratified cost-utility analysis of total versus partial hip arthroplasty as a function of clinical subtype. Method: All cases of this type of intervention were analysed between 2010 and 2016 in the Basque Health Service, gathering data on clinical outcomes and resource use to calculate the cost and utility in quality-adjusted life years (QALYs) at individual level. The st…	2022		Gaceta Sanitaria	36	1	18-Dec		10.1016/j.gaceta.2021.02.006	6274	#178	Larrañaga 2022	Irrelevant
Physical activity and health-related quality of life in men and women with hip and/or knee osteoarthritis before and after a supported self-management programme–a prospective observational study	Sturesdotter Åkesson, K.; Beckman, A.; Stigmar, K.; Sundén, A.; Ekvall Hansson, E.	Purpose: To study differences between men and women in physical activity (PA) and health-related quality of life (HRQoL) before and after participating in a supported osteoarthritis (OA) self-management programme. Materials and methods: A prospective observational study using data from a Swedish National Quality Register. Patients recorded between 2008 and 2013 with hip and/or knee OA with data a…	2022		Disability & Rehabilitation	44	16	4275-4283		10.1080/09638288.2021.1900417	6275	#179	SturesdotterÅkesson 2022	Irrelevant
Outcome following mini-open lower limb fasciotomy for chronic exertional compartment syndrome	Oliver, W. M.; Rhatigan, D.; Mackenzie, S. P.; White, T. O.; Duckworth, A. D.; Molyneux, S. G.	Purpose: The aim of this study was to report outcomes following mini-open lower limb fasciotomy (MLLF) in active adults with chronic exertional compartment syndrome (CECS). Methods: From 2013–2018, 38 consecutive patients (mean age 31 years [16–60], 71% [n = 27/38] male) underwent MLLF. There were 21 unilateral procedures, 10 simultaneous bilateral and 7 staged bilateral. There were 22 anterior f…	2022		European Journal of Orthopaedic Surgery & Traumatology	32	1	27-36		10.1007/s00590-021-02919-z	6276	#180	Oliver 2022	Irrelevant
SPECT-CT metabolic and morphological study of 2 types of cemented hip stem prostheses in primary total hip arthroplasty patients A protocol for a randomized controlled clinical trial (SPECT-PROTMA)	Rodríguez, D.; Carnaval, T.; del Carmen, M.; Palomar-Muñoz, A.; Cortés-Romera, M.; Agulló, J. L.; Videla, S.	Background: Cemented hip arthroplasty requires applying a layer of polymethylmethacrylate (cement) in the space between the bone and the prosthetic stem. This can be achieved using 2 techniques: the thick-layer technique (requires a layer of at least 2 mm to surround an undersized prosthetic stem), and the thin-layer technique (requires a thin layer of cement, so that the prosthetic stem fills th…	2021		Medicine (United States)	100	52			10.1097/md.0000000000028299	6277	#181	Rodríguez 2021	Irrelevant
A Patient-Reported Outcome Tool to Triage Total Hip Arthroplasty Patients to Hospital or Video Consultation: Pilot Study with Expert Panels and a Cohort of 1228 Patients	Pronk, Y.; Pilot, P.; van der Weegen, W.; Brinkman, J. M.; Schreurs, B. W.	Background: The digital transformation in health care has been accelerated by the COVID-19 pandemic. Video consultation has become the alternative for hospital consultation. It remains unknown how to select patients suitable for video consultation. Objective: This study aimed to develop a tool based on patient-reported outcomes (PROs) to triage total hip arthroplasty (THA) patients to hospital or…	2021		JMIR Formative Research	5	12			10.2196/31232	6278	#182	Pronk 2021	Irrelevant
The effectiveness of exercise therapy and education plus cognitive behavioral therapy, alone or in combination with total knee arthroplasty in patients with knee osteoarthritis – study protocol for the MultiKnee trial	Lindberg, M. F.; Aamodt, A.; Badawy, M.; Bergvad, I. B.; Borchgrevink, P.; Furnes, O.; Gay, C.; Heir, S.; Holm, I.; Indrekvam, K.; Kise, N.; Lau, B.; Magnussen, J.; Nerhus, T. K.; Rognsvåg, T.; Rudsengen, D. E.; Rustøen, T.; Skou, S. T.; Stubberud, J.; Småstuen, M. S.; Lerdal, A.	Background: One in five patients report chronic pain following total knee arthroplasty (TKA) and are considered non-improvers. Psychological interventions such as cognitive behavioral therapy (CBT), combined with exercise therapy and education may contribute to reduced pain an improved function both for patients with OA or after TKA surgery, but the evidence for the effectiveness of such interven…	2021		BMC Musculoskeletal Disorders	22	1			10.1186/s12891-021-04924-z	6279	#183	Lindberg 2021	Irrelevant
A pilot study on the validity and psychometric properties of the electronic EQ-5D-5L in routine clinical practice	Lam, C. L. K.; Tse, E. T. Y.; Wong, C. K. H.; Lam, J. S. M.; Chen, S. S.; Bedford, L. E.; Cheung, J. P. Y.; Or, C. K.; Kind, P.	Background: Electronic measurement of health-related quality of life (HRQOL) may facilitate timely and regular assessments in routine clinical practice. This study evaluated the validity and psychometric properties of an electronic version of the EQ-5D-5L (e-EQ-5D-5L) in Chinese patients with chronic knee and/or back problems. Methods: 151 Chinese subjects completed an electronic version of the C…	2021		Health & Quality of Life Outcomes	19	1			10.1186/s12955-021-01898-3	6280	#184	Lam 2021	Irrelevant
Real-world rates of bleeding, factor viii use, and quality of life in individuals with severe haemophilia a receiving prophylaxis in a prospective, noninterventional study	Kenet, G.; Chen, Y. C.; Lowe, G.; Percy, C.; Tran, H.; von Drygalski, A.; Trossaërt, M.; Reding, M.; Oldenburg, J.; Mingot-Castellano, M. E.; Park, Y. S.; Peyvandi, F.; Ozelo, M. C.; Mahlangu, J.; Quinn, J.; Huang, M.; Reddy, D. B.; Kim, B.	Regular prophylaxis with exogenous factor VIII (FVIII) is recommended for individuals with severe haemophilia A (HA), but standardised data are scarce. Here, we report real-world data from a global cohort. Participants were men ≥18 years old with severe HA (FVIII ≤ 1 IU/dL) receiving regular prophylaxis with FVIII. Participants provided 6 months of retrospective data and were prospectively follow…	2021		Journal of Clinical Medicine	10	24			10.3390/jcm10245959	6281	#185	Kenet 2021	Irrelevant
Safety and efficacy of C1-inhibitor in traumatic brain injury (CIAO@TBI): study protocol for a randomized, placebo-controlled, multi-center trial	van Erp, I. A. M.; van Essen, T. A.; Fluiter, K.; van Zwet, E.; van Vliet, P.; Baas, F.; Haitsma, I.; Verbaan, D.; Coert, B.; de Ruiter, G. C. W.; Moojen, W. A.; van der Jagt, M.; Peul, W. C.	Background: Traumatic brain injury (TBI) is a major cause of death and disability across all ages. After the primary impact, the pathophysiologic process of secondary brain injury consists of a neuroinflammation response that critically leads to irreversible brain damage in the first days after the trauma. A key catalyst in this inflammatory process is the complement system. Inhibiting the comple…	2021		Trials	22	1			10.1186/s13063-021-05833-1	6282	#186	vanErp 2021	Irrelevant
Cementation of a dual mobility cup in a well-fixed acetabular component- a reliable option in revision total hip arthroplasty?	Bellova, P.; Koch, F.; Stiehler, M.; Hartmann, A.; Fritzsche, H.; Günther, K. P.; Goronzy, J.	Background: The “cup-in-cup” technique allows for revision of failed total hip arthroplasty (THA) when the cementless cup is well fixed. Furthermore, it can be used for liner wear or mechanical failure where liner replacement may be impossible or impractical. Recently, the “cup-in-cup” technique in combination with dual mobility cups (DMC) has drawn increased attention. Our aim was to report on t…	2021		BMC Musculoskeletal Disorders	22	1			10.1186/s12891-021-04835-z	6283	#188	Bellova 2021	Irrelevant
Defining the Patient Acceptable Symptom State Using the Forgotten Joint Score 12 After Hip Arthroscopy	Robinson, P. G.; Gaston, P.; Williamson, T. R.; Murray, I. R.; Maempel, J. F.; Rankin, C. S.; MacDonald, D. J.; Hamilton, D. F.	Purpose: To contextualize the Forgotten Joint Score (FJS-12) by identifying a patient acceptable symptomatic state (PASS) threshold for patients undergoing hip arthroscopy and to investigate factors which correlated with postoperative FJS-12 score. Methods: All patients who underwent hip arthroscopy for femoroacetabular impingement (FAI) under the care of a single surgeon between January 2018 and…	2021		Arthroscopy, Sports Medicine, & Rehabilitation	3	6	e1705-e1712		10.1016/j.asmr.2021.07.027	6284	#189	Robinson 2021	Irrelevant
No difference in functional, radiographic, and survivorship outcomes between direct anterior or posterior approach THA: 5-year results of a randomized trial	Nambiar, M.; Cheng, T. E.; Onggo, J. R.; Maingard, J.; Troupis, J.; Pope, A.; Armstrong, M. S.; Singh, P. J.	Background Both the direct anterior approach (DAA) and posterior approach (PA) to THA have known advantages and disadvantages. The comparison between DAA and PA THA has been widely explored during the early postoperative period. However, few randomized trials have compared these approaches at a minimum follow-up of 5 years; doing so would be important to establish any differences in mid-term outc…	2021		Clinical Orthopaedics & Related Research	479	12	2621-2629		10.1097/corr.0000000000001855	6285	#190	Nambiar 2021	Irrelevant
Primary total ankle replacement surgery is a cost-effective intervention	Place, Z. J.; Macdonald, D. J.; Clement, N. D.; Shalaby, H.; McKinley, J. C.	Aims: The primary aim was to assess the cost-effectiveness of primary total ankle replacements (PTAR) in the UK. Secondary aim was to identify predictors associated with increased cost-effectiveness of PTAR. Methods: Pre-operative and six-month post-operative data was obtained over a 90-month period across the two centres receiving adult referrals in the UK. The EuroQol general health questionnai…	2021		Foot	49				10.1016/j.foot.2021.101830	6286	#191	Place 2021	Irrelevant
Optimization of Nutrition And Medication (OptiNAM) for acutely admitted older patients: protocol for a randomized single-blinded controlled trial	Andersen, A. L.; Houlind, M. B.; Nielsen, R. L.; Jørgensen, L. M.; Treldal, C.; Damgaard, M.; Bengaard, A. K.; Juul-Larsen, H. G.; Laursen, L. B.; Iversen, E.; Kruse, M.; Pedersen, A. M. L.; Hornum, M.; Beck, A. M.; Pedersen, M. M.; Ankarfeldt, M. Z.; Petersen, J.; Andersen, O.	Background: Internationally, older patients (≥65 years) account for more than 40% of acute admissions. Older patients admitted to the emergency department (ED) are frequently malnourished and exposed to inappropriate medication prescribing, due in part to the inaccuracy of creatinine-based equations for estimated glomerular filtration rate (eGFR). The overall aims of this trial are to investigate…	2021		Trials	22	1			10.1186/s13063-021-05456-6	6287	#192	Andersen 2021	Irrelevant
Retrospectively Collected EQ-5D-5L Data as Valid Proxies for Imputing Missing Information in Longitudinal Studies	Rajan, S. S.; Wang, M.; Singh, N.; Jacob, A. P.; Parker, S. A.; Czap, A. L.; Bowry, R.; Grotta, J. C.; Yamal, J. M.	Objectives: Studies face challenges with missing 5-level EQ-5D (EQ-5D-5L) data, often because of the need for longitudinal EQ-5D-5L data collection. There is a dearth of validated methodologies for dealing with missing EQ-5D-5L data in the literature. This study, for the first time, examined the possibility of using retrospectively collected EQ-5D-5L data as proxies for the missing data. Methods:…	2021		Value in Health	24	12	1720-1727		10.1016/j.jval.2021.07.007	6288	#193	Rajan 2021	Irrelevant
A Randomized Trial Comparing Polymer Versus Suture-Based Vascular Closure Devices for Arterial Closure Following Lower-Limb Arterial Endovascular Revascularization	Gouëffic, Y.; Picquet, J.; Schneider, F.; Kaladji, A.; Marret, O.; Muller, L.; Guyomarc’h, B.; Riche, V. P.; Chaillou, P.; Guillou, M.; Nasr, B.	Purposes: The primary objective of this study (STEP trial) was to compare the efficacy of the polymer-based FemoSeal® vascular closure device (VCD) and the suture-based ProGlide® VCD in achieving hemostasis at the femoral access site after lower-limb arterial endovascular revascularization. Materials and Methods: STEP was a multicenter randomized clinical trial including patients undergoing lower…	2021		CardioVascular & Interventional Radiology	44	12	1883-1892		10.1007/s00270-021-02940-z	6289	#194	Gouëffic 2021	Irrelevant
Customised, individually made total knee arthroplasty shows promising 1-year clinical and patient reported outcomes	Moret, C. S.; Hirschmann, M. T.; Vogel, N.; Arnold, M. P.	Introduction: Customised individually made (CIM) implants for total knee arthroplasty (TKA) were introduced about 10 years ago. These implants aim to reduce the risk of prosthesis-related issues resulting from anthropometric differences between different knees. The purpose of this study was to analyse the short-term clinical outcome and patient reported outcome measures (PROMs) of a specific CIM …	2021		Archives of Orthopaedic & Trauma Surgery	141	12	2217-2225		10.1007/s00402-021-04045-1	6290	#195	Moret 2021	Irrelevant
Higher body mass index is associated with larger postoperative improvement in patient-reported outcomes following total knee arthroplasty	Giesinger, K.; Giesinger, J.; Hamilton, D.; Rechsteiner, J.; Ladurner, A.	Background: Total knee arthroplasty is known to successfully alleviate pain and improve function in endstage knee osteoarthritis. However, there is some controversy with regard to the influence of obesity on clinical benefits after TKA. The aim of this study was to investigate the impact of body mass index (BMI) on improvement in pain, function and general health status following total knee arthr…	2021		BMC Musculoskeletal Disorders	22	1			10.1186/s12891-021-04512-1	6291	#196	Giesinger 2021	Irrelevant
Outcomes of Bone Marrow Stimulation for Secondary Osteochondral Lesions of the Talus Equal Outcomes for Primary Lesions	Rikken, Q. G. H.; Dahmen, J.; Reilingh, M. L.; van Bergen, C. J. A.; Stufkens, S. A. S.; Kerkhoffs, G. M. M. J.	Objective: To compare clinical, sports, work, and radiological outcomes between primary and secondary osteochondral lesions of the talus (OLTs; <15 mm) treated with arthroscopic bone marrow stimulation (BMS). Design: Secondary OLTs were matched to primary OLTs in a 1:2 ratio to assess the primary outcome measure—the Numeric Rating Scale (NRS) during activities. Secondary outcomes included the pre…	2021		Cartilage	13	1	1429S-1437S		10.1177/19476035211025816	6292	#197	Rikken 2021	Irrelevant
“How to measure the outcome in the surgical treatment of vertebral compression fractures? A systematic literature review of highly cited level-I studies”	Häckel, S.; Renggli, A. A.; Albers, C. E.; Benneker, L. M.; Deml, M. C.; Bigdon, S. F.; Ahmad, S. S.; Hoppe, S.	Background: The economic burden of vertebral compression fractures (VCF) caused by osteoporosis was estimated at 37 billion euros in the European Union in 2010. In addition, the incidence is expected to increase by 25% in 2025. The recommendations for the therapy of VCFs (conservative treatment versus cement augmentation procedures) are controversial, what could be partly explained by the lack of…	2021		BMC Musculoskeletal Disorders	22	1			10.1186/s12891-021-04305-6	6293	#198	Häckel 2021	Irrelevant
Exercise training using hybrid assistive limb (HAL) lumbar type for locomotive syndrome: a pilot study	Miura, K.; Koda, M.; Tamaki, K.; Ishida, M.; Marushima, A.; Funayama, T.; Takahashi, H.; Noguchi, H.; Mataki, K.; Yasunaga, Y.; Kawamoto, H.; Sankai, Y.; Matsumura, A.; Yamazaki, M.	Background: With a rapidly aging population in Japan, locomotive syndrome is becoming an increasingly serious social problem. Exercise therapy using the lumbar type HAL, which is a wearable robot suit that can assist voluntary hip joint motion, would be expected to cause some beneficial effects for people with locomotive syndrome. The purpose of this study was to assess whether the deterioration …	2021		BMC Musculoskeletal Disorders	22	1			10.1186/s12891-021-04421-3	6294	#199	Miura 2021	Irrelevant
Psychometric validation of the Chinese version of the PaArticular Scales among elderly residents in long-term care facilities with joint contractures	Chen, Y. C.; Lin, K. C.; Chen, C. J.; Yeh, S. H.; Pan, A. W.; Chen, H. L.; Wang, C. H.	Background: Joint contractures, which affect activity, participation, and quality of life, are common complications of neurological conditions among elderly residents in long-term care facilities. This study examined the reliability and validity of the Chinese version of the PaArticular Scales in a population with joint contractures. Methods: A cross-sectional study design was used. The sample in…	2021		BMC Geriatrics	21	1			10.1186/s12877-021-02297-5	6295	#200	Chen 2021	Irrelevant
Use and usability of the dr. Bart app and its relation with health care utilisation and clinical outcomes in people with knee and/or hip osteoarthritis	Pelle, T.; van der Palen, J.; de Graaf, F.; van den Hoogen, F. H. J.; Bevers, K.; van den Ende, C. H. M.	Background: Self-management is of paramount importance in the non-surgical treatment of knee/hip osteoarthritis (OA). Modern technologies offer the possibility of 24/7 self-management support. We developed an e-self-management application (dr. Bart app) for people with knee/hip OA. The aim of this study was to document the use and usability of the dr. Bart app and its relation with health care ut…	2021		BMC Health Services Research	21	1			10.1186/s12913-021-06440-1	6296	#201	Pelle 2021	Irrelevant
Influence of comorbidities on functional outcomes in patients with surgically treated fragility hip fractures: a retrospective cohort study	Yoon, S. H.; Kim, B. R.; Lee, S. Y.; Beom, J.; Choi, J. H.; Lim, J. Y.	Background: The incidence and number of fragility hip fractures are gradually increasing, resulting in a wide consumption of medical resources. Various factors affecting functional recovery in patients with fragility hip fractures are known, and comorbid diseases are one of them. The purpose of this study is to determine the effect of comorbidities on functional outcomes in patients surgically tr…	2021		BMC Geriatrics	21	1			10.1186/s12877-021-02227-5	6297	#202	Yoon 2021	Irrelevant
The effects of competition and bundled payment on patient reported outcome measures after hip replacement surgery	Goude, F.; Kittelsen, S. A. C.; Malchau, H.; Mohaddes, M.; Rehnberg, C.	Background: Competition-promoting reforms and economic incentives are increasingly being introduced worldwide to improve the performance of healthcare delivery. This study considers such a reform which was initiated in 2009 for elective hip replacement surgery in Stockholm, Sweden. The reform involved patient choice of provider, free establishment of new providers and a bundled payment model. The…	2021		BMC Health Services Research	21	1			10.1186/s12913-021-06397-1	6298	#203	Goude 2021	Irrelevant
Treatment of severely open tibial fractures, non-unions, and fracture-related infections with a gentamicin-coated tibial nail—clinical outcomes including quality of life analysis and psychological ICD-10-based symptom rating	Walter, N.; Popp, D.; Freigang, V.; Nerlich, M.; Alt, V.; Rupp, M.	Background: Implant-associated infections depict a major challenge in orthopedics and trauma surgery putting a high burden on the patients and health care systems, strongly requiring improvement of infection prevention and of clinical outcomes. One strategy includes the usage of antimicrobial-coated implants. We evaluated outcomes after surgical treatment using a gentamicin-coated nail on (i) tre…	2021		Journal of Orthopaedic Surgery & Research	16	1			10.1186/s13018-021-02411-8	6299	#204	Walter 2021	Irrelevant
Comparison of reliability, construct validity and responsiveness of the IPAQ-SF and PASE in adults with osteoarthritis	Smith, R. D.; McHugh, G. A.; Quicke, J. G.; Dziedzic, K. S.; Healey, E. L.	Background: This study assessed the measurement properties of two commonly used self-report physical activity (PA) measures: the International Physical Activity Questionnaire—Short Form (IPAQ-SF) and the Physical Activity Scale for the elderly (PASE) in adults with osteoarthritis. Methods: Secondary analysis of the MOSAICS cluster randomised controlled trial baseline and 3-month follow-up questio…	2021		Musculoskeletal Care	19	4	473-483		10.1002/msc.1540	6300	#205	Smith 2021	Irrelevant
Prioritization criteria of patients on scheduled waiting lists for abdominal wall hernia surgery: a cross-sectional study	López-Cano, M.; Rodrigues-Gonçalves, V.; Verdaguer-Tremolosa, M.; Petrola-Chacón, C.; Rosselló-Jiménez, D.; Saludes-Serra, J.; Armengol-Carrasco, M.; Garcia-Alamino, J. M.	Purpose: Long delays in waiting lists have a negative impact on the principles of equity and providing timely access to care. This study aimed to assess waiting lists for abdominal wall hernia repair (incisional ventral vs. inguinal hernia) to define explicit prioritization criteria. Methods: A cross-sectional single-center study was designed. Patients in the waiting list for incisional/ventral h…	2021		Hernia	25	6	1659-1666		10.1007/s10029-021-02378-9	6301	#207	López-Cano 2021	Irrelevant
Implications of response shift for micro-, meso-, and macro-level healthcare decision-making using results of patient-reported outcome measures	Sawatzky, R.; Kwon, J. Y.; Barclay, R.; Chauhan, C.; Frank, L.; van den Hout, W. B.; Nielsen, L. K.; Nolte, S.; Sprangers, M. A. G.; the Response Shift - in Sync Working, G.	Purpose: Results of patient-reported outcome measures (PROMs) are increasingly used to inform healthcare decision-making. Research has shown that response shift can impact PROM results. As part of an international collaboration, our goal is to provide a framework regarding the implications of response shift at the level of patient care (micro), healthcare institute (meso), and healthcare policy (…	2021		Quality of Life Research	30	12	3343-3357		10.1007/s11136-021-02766-9	6302	#208	Sawatzky 2021	Irrelevant
Novel association between asthma and osteoarthritis: a nationwide health and nutrition examination survey	Koo, H. K.; Song, P.; Lee, J. H.	Background: Asthma and osteoarthritis (OA) are medical conditions that inhibit physical activity and adversely affect quality of life. Despite the high prevalence, there are limited studies focusing on the comorbid condition and association between asthma and OA. The aim of this study was to assess the prevalence of OA co-occurring with asthma and to identify the relevant clinical considerations.…	2021		BMC Pulmonary Medicine	21	1			10.1186/s12890-021-01425-6	6303	#209	Koo 2021	Irrelevant
Stratified care integrated with eHealth versus usual primary care physiotherapy in patients with neck and/or shoulder complaints: protocol for a cluster randomized controlled trial	van Tilburg, M. L.; Kloek, C. J. J.; Pisters, M. F.; Staal, J. B.; van Dongen, J. M.; de Weerd, M.; Ostelo, R. W. J. G.; Foster, N. E.; Veenhof, C.	Background: Neck and shoulder complaints are common in primary care physiotherapy. These patients experience pain and disability, resulting in high societal costs due to, for example, healthcare use and work absence. Content and intensity of physiotherapy care can be matched to a patient’s risk of persistent disabling pain. Mode of care delivery can be matched to the patient’s suitability for ble…	2021		BMC Musculoskeletal Disorders	22	1			10.1186/s12891-021-03989-0	6304	#210	vanTilburg 2021	Irrelevant
Systematic review of 29 self-report instruments for assessing quality of life in older adults receiving aged care services	Siette, J.; Knaggs, G. T.; Zurynski, Y.; Ratcliffe, J.; Dodds, L.; Westbrook, J.	Background Quality of life (QoL) outcomes are used to monitor quality of care for older adults accessing aged care services, yet it remains unclear which QoL instruments best meet older adults', providers' and policymakers' needs. This review aimed to (1) identify QoL instruments used in aged care and describe them in terms of QoL domains measured and logistical details; (2) summarise in which ag…	2021		BMJ Open	11	11			10.1136/bmjopen-2021-050892	6305	#211	Siette 2021	Irrelevant
Effects of attentional bias modification on chronic low back pain in older outpatients: A randomized crossover trial (pilot study)	Hasegawa, T.; Nishi, K.; Nakashima, A.; Moriuchi, T.; Iso, N.; Koseki, H.; Tabira, T.; Higashi, T.	Objectives: In the present study, the effect of attentional bias modification (ABM) on older outpatients, with chronic low back pain, was examined. Design: This was a single-center, randomized, single-blinded, crossover trial and patients were randomly divided in a 1:1 allocation ratio into two groups: an ABM Leading group and an ABM Trailing group. Participants: Forty-three outpatients with chro…	2021		Medicine (United States)	100	45	E27738		10.1097/md.0000000000027738	6306	#213	Hasegawa 2021	Irrelevant
The effect of early mobilization on functional outcomes after hip surgery in the Chinese population – A multicenter prospective cohort study	Xiang, Z.; Chen, Z.; Wang, P.; Zhang, K.; Liu, F.; Zhang, C.; Wong, T. M.; Li, W.; Leung, F.	Objective: To compare the functional status and quality of life (QoL) between patients who underwent an early mobilization scheme and those who underwent a late mobilization scheme after hip fracture fixation surgery in elderly Chinese patients. Methods: This was a prospective cohort study. Patients (≥65 years old) with unstable intertrochanteric fractures treated with intramedullary nails were r…	2021		Journal of Orthopaedic Surgery	29	3			10.1177/23094990211058902	6307	#214	Xiang 2021	Irrelevant
Use of patient-reported outcome measures and patient-reported experience measures within evaluation studies of telemedicine applications: Systematic review	Knapp, A.; Harst, L.; Hager, S.; Schmitt, J.; Scheibe, M.	Background: With the rise of digital health technologies and telemedicine, the need for evidence-based evaluation is growing. Patient-reported outcome measures (PROMs) and patient-reported experience measures (PREMs) are recommended as an essential part of the evaluation of telemedicine. For the first time, a systematic review has been conducted to investigate the use of PROMs and PREMs in the ev…	2021		Journal of Medical Internet Research	23	11			10.2196/30042	6308	#215	Knapp 2021	Irrelevant
Current status of patient-reported outcome measures in vascular surgery	Hicks, C. W.; Vavra, A. K.; Goldsborough, E., III; Rebuffatti, M.; Almeida, J.; Duwayri, Y. M.; Haurani, M.; Ross, C. B.; Shah, S. K.; Shireman, P. K.; Smolock, C. J.; Yi, J.; Woo, K.	A previously published review focused on generic and disease-specific patient-reported outcome measures (PROMs) relevant to vascular surgery but limited to arterial conditions. The objective of this project was to identify all available PROMs relevant to diseases treated by vascular surgeons and to evaluate vascular surgeon perceptions, barriers to widespread implementation, and concerns regardin…	2021		Journal of Vascular Surgery	74	5	1693-1706.e1691		10.1016/j.jvs.2021.05.038	6309	#217	Hicks 2021	Irrelevant
Return to work and productivity loss after surgery: A health economic evaluation	Hah, J. M.; Lee, E.; Shrestha, R.; Pirrotta, L.; Huddleston, J.; Goodman, S.; Amanatullah, D. F.; Dirbas, F. M.; Carroll, I. R.; Schofield, D.	Background: We aimed to identify preoperative psychosocial factors associated with return-to-work (RTW) and the associated cost of productivity loss due to work absenteeism following surgery. Research demonstrates a high economic burden from productivity loss after surgery, but the comparative cost of productivity loss relative to income across different operations has not been examined. Material…	2021		International Journal of Surgery	95				10.1016/j.ijsu.2021.106100	6310	#218	Hah 2021	Irrelevant
Loss of skeletal muscle mass can be predicted by sarcopenia and reflects poor functional recovery at one year after surgery for geriatric hip fractures	Chen, Y. P.; Kuo, Y. J.; Hung, S. W.; Wen, T. W.; Chien, P. C.; Chiang, M. H.; Maffulli, N.; Lin, C. Y.	Introduction: Hip fractures in the elderly impact negatively on functional dependence, and carry great social costs and morbidity. We assessed the decline in muscle mass and functional outcomes following hip fracture surgery. Material and methods: Thirty patients with a hip fracture (mean age: 80.8 years) were assessed using dual-energy X-ray absorptiometry and reassessed for changes in body comp…	2021		Injury	52	11	3446-3452		10.1016/j.injury.2021.08.007	6311	#219	Chen 2021	Irrelevant
Patient-reported outcome measures following revision knee replacement: A review of PROM instrument utilisation and measurement properties using the COSMIN checklist	Sabah, S. A.; Hedge, E. A.; Abram, S. G. F.; Alvand, A.; Price, A. J.; Hopewell, S.	Objectives To identify: (1) patient-reported outcome measures (PROMs) used to evaluate symptoms, health status or quality of life following discretionary revision (or re-revision) knee joint replacement, and (2) validated joint-specific PROMs, their measurement properties and quality of evidence. Design (1) Scoping review; (2) systematic review following the COnsensus-based Standards for selectio…	2021		BMJ Open	11	10			10.1136/bmjopen-2020-046169	6312	#220	Sabah 2021	Irrelevant
Clinical validation of the Oswestry-Bristol Classification as part of a decision algorithm for trochlear dysplasia surgery	Sharma, N.; Rehmatullah, N.; Kuiper, J. H.; Gallacher, P.; Barnett, A. J.	Aims The Oswestry-Bristol Classification (OBC) is an MRI-specific assessment tool to grade trochlear dysplasia. The aim of this study is to validate clinically the OBC by demonstrating its use in selecting treatments that are safe and effective. Methods The OBC and the patellotrochlear index were used as part of the Oswestry Patellotrochlear Algorithm (OPTA) to guide the surgical treatment of pat…	2021		Bone & Joint Journal	103 B	10	1586-1594		10.1302/0301-620x.103b10.Bjj-2020-1984.R1	6313	#223	Sharma 2021	Irrelevant
Long-term results of reconstructing the joints’ articular surface in the knee and ankle with the surgical diamond instrumentation (SDI)	Rollmann, M. F.; Herath, S. C.; Histing, T.; Braun, B. J.; Schmalenbach, J.; Draenert, Y.; Draenert, K.; Pohlemann, T.	Purpose: The surgical diamond instrumentation (SDI), a precise wet-grinding technology, promised contact healing of press-fit inserted bone and even hyaline cartilage, lacks medium- and long-term results. This retrospective study was conducted to identify risk factors associated with the failure of the technique and the subjective patient outcome. Methods: All patients treated for cartilage defec…	2021		European Journal of Trauma & Emergency Surgery	47	5	1627-1634		10.1007/s00068-020-01318-z	6314	#224	Rollmann 2021	Irrelevant
Predicting pain and function outcomes in people consulting with shoulder pain: The PANDA-S clinical cohort and qualitative study protocol	Wynne-Jones, G.; Myers, H.; Hall, A.; Littlewood, C.; Hennings, S.; Saunders, B.; Bucknall, M.; Jowett, S.; Riley, R.; Wathall, S.; Heneghan, C.; Cook, J.; Pincus, T.; Mallen, C.; Roddy, E.; Foster, N.; Beard, D.; Lewis, J.; Rees, J. L.; Higginbottom, A.; Van Der Windt, D.	Introduction People presenting with shoulder pain considered to be of musculoskeletal origin is common in primary care but diagnosing the cause of the pain is contentious, leading to uncertainty in management. To inform optimal primary care for patients with shoulder pain, the study aims to (1) to investigate the short-term and long-term outcomes (overall prognosis) of shoulder pain, (2) estimate…	2021		BMJ Open	11	9			10.1136/bmjopen-2021-052758	6315	#225	Wynne-Jones 2021	Irrelevant
Comprehensive review of statistical methods for analysing patient-reported outcomes (PROs) used as primary outcomes in randomised controlled trials (RCTs) published by the UK's Health Technology Assessment (HTA) journal (1997-2020)	Qian, Y.; Walters, S. J.; Jacques, R.; Flight, L.	Objectives To identify how frequently patient-reported outcomes (PROs) are used as primary and/or secondary outcomes in randomised controlled trials (RCTs) and to summarise what statistical methods are used for the analysis of PROs. Design Comprehensive review. Setting RCTs funded and published by the United Kingdom's (UK) National Institute for Health Research (NIHR) Health Technology Assessment…	2021		BMJ Open	11	9			10.1136/bmjopen-2021-051673	6316	#226	Qian 2021	Irrelevant
Is a periacetabular osteotomy as efficacious in retroversion as it is in dysplasia? THE ROLE OF FEMORAL ANTEVERSION ON OUTCOME	Verhaegen, J.; Salih, S.; Thiagarajah, S.; Grammatopoulos, G.; Witt, J. D.	Aims Periacetabular osteotomy (PAO) is an established treatment for acetabular dysplasia. It has also been proposed as a treatment for patients with acetabular retroversion. By reviewing a large cohort, we aimed to test whether outcome is equivalent for both types of morphology and identify factors that influenced outcome. Methods A single-centre, retrospective cohort study was performed on patie…	2021		Bone & Joint Open	2	9	757-764		10.1302/2633-1462.29.Bjo-2021-0096.R2	6317	#228	Verhaegen 2021	Irrelevant
Properties of the EQ-5D-5L when prospective longitudinal data from 28,902 total hip arthroplasty procedures are applied to different European EQ-5D-5L value sets	Joelson, A.; Wildeman, P.; Sigmundsson, F. G.; Rolfson, O.; Karlsson, J.	Background: The purpose of this study was to evaluate the impact of using different country-specific value sets in EQ-5D-5L based outcome analyses. Methods: We obtained data on patients surgically treated with total hip arthroplasty (THA) between 2017 and 2019 from the national Swedish Hip Arthroplasty Register. Preoperative and one-year postoperative data on a total of 28,902 procedures were ava…	2021		The Lancet Regional Health - Europe	8				10.1016/j.lanepe.2021.100165	6318	#229	Joelson 2021	Irrelevant
Preoperative comprehensive geriatric assessment and optimisation prior to elective arterial vascular surgery: A health economic analysis	Partridge, J. S. L.; Healey, A.; Modarai, B.; Harari, D.; Martin, F. C.; Dhesi, J. K.	Background: increasing numbers of older people are undergoing vascular surgery. Preoperative comprehensive geriatric assessment and optimisation (CGA) reduces postoperative complications and length of hospital stay. Establishing CGA-based perioperative services requires health economic evaluation prior to implementation. Through a modelling-based economic evaluation, using data from a single site…	2021		Age & Ageing	50	5	1770-1777		10.1093/ageing/afab094	6319	#230	Partridge 2021	Irrelevant
The ability to kneel before and after total knee arthroplasty: The role of the pattern of osteoarthritis and the position of the femoral component	Scott, C. E. H.; Holland, G.; Gillespie, M.; Keenan, O. J.; Gherman, A.; MacDonald, D. J.; Simpson, A. H. R. W.; Clement, N. D.	Aims The aims of this study were to investigate the ability to kneel after total knee arthroplasty (TKA) without patellar resurfacing, and its effect on patient-reported outcome measures (PROMs). Secondary aims included identifying which kneeling positions were most important to patients, and the influence of radiological parameters on the ability to kneel before and after TKA. Methods This prosp…	2021		Bone & Joint Journal	103-B	9	1514-1525		10.1302/0301-620x.103b9.Bjj-2020-2129.R2	6320	#231	Scott 2021	Irrelevant
Impact of concomitant injuries in geriatric patients with proximal femur fracture AN ANALYSIS OF THE REGISTRY FOR GERIATRIC TRAUMA	Schoeneberg, C.; Pass, B.; Oberkircher, L.; Rascher, K.; Knobe, M.; Neuerburg, C.; Lendemans, S.; Aigner, R.	Aims The impact of concomitant injuries in patients with proximal femoral fractures has rarely been studied. To date, the few studies published have been mostly single-centre research focusing on the influence of upper limb fractures. A retrospective cohort analysis was, therefore, conducted to identify the impact and distribution of concomitant injuries in patients with proximal femoral fracture…	2021		Bone & Joint Journal	103-B	9	1526-1533		10.1302/0301-620x.103b9.Bjj-2021-0358.R1	6321	#232	Schoeneberg 2021	Irrelevant
Clinical impact of component placement in manually instrumented total knee arthroplasty: A SYSTEMATIC REVIEW	Kazarian, G. S.; Lieberman, E. G.; Hansen, E. J.; Nunley, R. M.; Barrack, R. L.	Aims The goal of the current systematic review was to assess the impact of implant placement accuracy on outcomes following total knee arthroplasty (TKA). Methods A systematic review was performed in accordance with the Preferred Reporting Items for Systematic Reviews and Meta-Analyses (PRISMA) guidelines using the Ovid Medline, Embase, Cochrane Central, and Web of Science databases in order to a…	2021		Bone & Joint Journal	103 B	9	1449-1456		10.1302/0301-620x.103b9.Bjj-2020-1639.R2	6322	#233	Kazarian 2021	Irrelevant
The Renaissance of Unicompartmental Knee Arthroplasty appears rational - A radiographbased comparative Study on adverse Events and patient-reported Outcomes in 353 TKAs and 98 UKAs	Tveit, M.	Purpose Total knee arthroplasty (TKA) and unicompartmental knee arthroplasty (UKA) are both considered suitable for antero-medial osteoarthritis and spontaneous osteonecrosis of the knee. National registry data are consistent in showing higher revision rates for UKA. Adequately adjusted, these findings may be challenged by differences in adverse events and patient-reported outcomes, as both can h…	2021		PLoS ONE	16	09-Sep			10.1371/journal.pone.0257233	6323	#234	Tveit 2021	Irrelevant
Association of sleep apnea with outcomes in peripheral artery disease: Insights from the PORTRAIT study	Jelani, Q. U. A.; Mena-Hurtado, C.; Gosch, K.; Mohammed, M.; Labrosciano, C.; Regan, C.; Scierka, L. E.; Spertus, J. A.; Nagpal, S.; Smolderen, K. G.	Background Sleep apnea is a predictor of adverse cardiovascular outcome in many cardiovascular diseases but whether it is associated with worse health status outcomes or mortality in peripheral artery disease (PAD) is unknown. Methods PORTRAIT is an international (US, Netherlands, Australia) prospective PAD registry that consecutively enrolled patients who presented with new-onset or recent exace…	2021		PLoS ONE	16	09-Sep			10.1371/journal.pone.0256933	6324	#235	Jelani 2021	Irrelevant
Individuals With Pre-arthritic Hip Pain Walk With Hip Motion Alterations Common in Individuals With Hip OA	Lewis, C. L.; Halverstadt, A. L.; Graber, K. A.; Perkins, Z.; Keiser, E.; Belcher, H.; Khuu, A.; Loverro, K. L.	Background: Individuals with hip osteoarthritis (OA) commonly walk with less hip extension compared to individuals without hip OA. This alteration is often attributed to walking speed, structural limitation, and/or hip pain. It is unclear if individuals who are at increased risk for future OA (i.e., individuals with pre-arthritic hip disease [PAHD]) also walk with decreased hip extension. Objecti…	2021		Frontiers in Sports & Active Living	3				10.3389/fspor.2021.719097	6325	#236	Lewis 2021	Irrelevant
Macrophage migration inhibitory factor: A potential biomarker for chronic low back pain in patients with Modic changes	Gjefsen, E.; Gervin, K.; Goll, G.; Bråten, L. C. H.; Wigemyr, M.; Aass, H. C. D.; Vigeland, M. D.; Schistad, E.; Pedersen, L. M.; Pripp, A. H.; Storheim, K.; Selmer, K. K.; Zwart, J. A.	Background Low back pain (LBP) is a leading cause of disability worldwide, but the aetiology remains poorly understood. Finding relevant biomarkers may lead to better understanding of disease mechanisms. Patients with vertebral endplate bone marrow lesions visualised on MRI as Modic changes (MCs) have been proposed as a distinct LBP phenotype, and inflammatory mediators may be involved in the dev…	2021		RMD Open	7	2			10.1136/rmdopen-2021-001726	6326	#238	Gjefsen 2021	Irrelevant
Association of dialysis-related amyloidosis with lower quality of life in patients undergoing hemodialysis for more than 10 years: The Kyushu Dialysis-Related Amyloidosis Study	Tsuruya, K.; Arima, H.; Iseki, K.; Hirakata, H.	Background Dialysis-related amyloidosis (DRA) commonly develops in patients undergoing long-term dialysis and can lead to a decline in activities of daily living and quality of life (QOL), mainly owing to orthopedic complications. Methods First, we determined utility scores of the EuroQol 5-Dimensions 3-Levels (EQ-5D-3L) questionnaire in 1,323 patients with DRA who had undergone dialysis for more…	2021		PLoS ONE	16	08-Aug			10.1371/journal.pone.0256421	6327	#239	Tsuruya 2021	Irrelevant
Risk of malnutrition upon admission and after discharge in acutely admitted older medical patients: A prospective observational study	Andersen, A. L.; Nielsen, R. L.; Houlind, M. B.; Tavenier, J.; Rasmussen, L. J. H.; Jørgensen, L. M.; Treldal, C.; Beck, A. M.; Pedersen, M. M.; Andersen, O.; Petersen, J.	There is a lack of knowledge about malnutrition and risk of malnutrition upon admission and after discharge in older medical patients. This study aimed to describe prevalence, risk factors, and screening tools for malnutrition in older medical patients. In a prospective observational study, malnutrition was evaluated in 128 older medical patients (≥65 years) using the Nutritional Risk Screening 2…	2021		Nutrients	13	8			10.3390/nu13082757	6328	#240	Andersen 2021	Irrelevant
Predictors of Falls in Patients with Degenerative Cervical Myelopathy: A Prospective Multi-institutional Study	Inose, H.; Yoshii, T.; Kimura, A.; Takeshita, K.; Inoue, H.; Maekawa, A.; Endo, K.; Miyamoto, T.; Furuya, T.; Nakamura, A.; Mori, K.; Kanbara, S.; Imagama, S.; Seki, S.; Matsunaga, S.; Takahashi, K.; Okawa, A.	Study Design.Prospective multicenter study.Objectives.The purpose of this study was to characterize a population of patients with degenerative cervical myelopathy (DCM) combined with a history of falling, and to identify the predictors associated with those falls.Summary of Background Data.Falls among patients with DCM are common and can lead to the worsening of neurological symptoms. However, th…	2021		Spine	46	15	1007-1013		10.1097/brs.0000000000003958	6329	#241	Inose 2021	Irrelevant
Health-economic evaluation of psychological interventions for depression prevention: Systematic review	Conejo-Cerón, S.; Lokkerbol, J.; Moreno-Peral, P.; Wijnen, B.; Fernández, A.; Mendive, J. M.; Smit, F.; Bellón, J. Á	Psychological interventions have been proven to be effective to prevent depression, however, little is known on the cost-effectiveness of psychological interventions for the prevention of depression in various populations. A systematic review was conducted using PubMed, PsycINFO, Web of Science, Embase, Cochrane Central Register of Controlled Trials, Econlit, NHS Economic Evaluations Database, NH…	2021		Clinical Psychology Review	88				10.1016/j.cpr.2021.102064	6330	#242	Conejo-Cerón 2021	Irrelevant
The effect of surgical approach in total knee replacement on outcomes. An analysis of 875,166 elective operations from the National Joint Registry for England, Wales, Northern Ireland and the Isle of Man	Blom, A. W.; Hunt, L. P.; Matharu, G. S.; Reed, M.; Whitehouse, M. R.	Background: Total knee replacement (TKR) is clinically and cost-effective. The surgical approach employed influences the outcome, however there is little generalisable and robust evidence to guide practice. We compared outcomes between the common primary TKR surgical approaches. Methods: 875,166 primary TKRs captured in the National Joint Registry, linked to hospital inpatient, mortality and pati…	2021		Knee	31		144-157		10.1016/j.knee.2021.04.009	6331	#244	Blom 2021	Irrelevant
Patient-Reported Function and Quality of Life After Revision Total Knee Arthroplasty: An Analysis of 10,727 Patients from the NHS PROMs Program	Sabah, S. A.; Alvand, A.; Knight, R.; Beard, D. J.; Price, A. J.	Background: The aim of the study was to investigate changes in patient-reported outcome measures (PROMs) after revision total knee arthroplasty (rTKA). Methods: A total of 10,727 patients undergoing elective rTKA were recruited from the UK National Health Service PROMs data set from 2013 to 2019. PROMs were collected at baseline and six months to assess joint function (Oxford Knee Score, OKS) and…	2021		Journal of Arthroplasty	36	8	2887-2895.e2887		10.1016/j.arth.2021.03.037	6332	#245	Sabah 2021	Irrelevant
Health-economic evaluation of collaborative orthogeriatric care for patients with a hip fracture in Germany: a retrospective cohort study using health and long-term care insurance claims data	Schulz, C.; Büchele, G.; Peter, R. S.; Rothenbacher, D.; Brettschneider, C.; Liener, U. C.; Becker, C.; Rapp, K.; König, H. H.	Background: Evidence suggests benefits of orthogeriatric co-management (OGCM) for hip fracture patients. Yet, evidence on cost-effectiveness is limited and based on small datasets. The aim of our study was to conduct an economic evaluation of the German OGCM for geriatric hip fracture patients. Methods: This retrospective cohort study was based on German health and long-term care insurance data. …	2021		European Journal of Health Economics	22	6	873-885		10.1007/s10198-021-01295-z	6333	#246	Schulz 2021	Irrelevant
Results from a cross-sectional, observational study to assess inadequate pain relief in patients with knee and/or hip osteoarthritis in Mexico	Burgos-Vargas, R.; Aggarwal, J.; Johnson, K. D.; Ramey, D.; Lozano, F.; Macahilig, C.; Doshi, I.; Tunceli, K.	Introduction and objectives: There is limited data that characterizes osteoarthritis (OA) patients who experience moderate to severe pain despite analgesic treatment in Mexico. In this study, we estimate the real-world prevalence of inadequate pain relief (IPR) among individuals with knee and/or hip OA who have been prescribed analgesic therapy and characterize this patient population for each co…	2021		Reumatologia Clinica	17	7	397-403		10.1016/j.reuma.2019.11.004	6334	#247	Burgos-Vargas 2021	Irrelevant
Mixed-methods evaluation of a structured primary care programme for children and adolescents with mental health problems (PrimA-QuO): A study protocol	Loidl, V.; Decke, S.; Hamacher, K.; Lang, M.; Laub, O.; Marijic, P.; Murawski, M.; Schwettmann, L.; Grill, E.	Introduction More than 17% of German children and adolescents have clinically relevant mental health problems (MHP). Typically, general paediatricians are often the first contact for children with MHP, and referrals to specialised care tend to be the standard approach. A statutory health insurance fund developed a programme for children with MHP (Health Coaching (HC)) aiming to offer targeted but…	2021		BMJ Open	11	7			10.1136/bmjopen-2021-052747	6335	#248	Loidl 2021	Irrelevant
The hip instructional prehabilitation program for enhanced recovery (HIPPER) as an eHealth approach to presurgical hip replacement education: Protocol for a randomized controlled trial	Miller, W. C.; Mohammadi, S.; Watson, W.; Crocker, M.; Westby, M.	Background: Osteoarthritis (OA), leading to hip replacement (THR), is a primary contributor to global mobility impairment. In 2018, more than 59,000 THR surgeries were performed in Canada. Health promotion education, such as prehabilitation, is vital to optimizing surgical outcomes. Objective: This study aims to evaluate the feasibility of the Hip Instructional Prehabilitation Program for Enhance…	2021		JMIR Research Protocols	10	7	P1-P12		10.2196/29322	6336	#249	Miller 2021	Irrelevant
Is Patient Satisfaction After Total Knee Arthroplasty Predictable Using Patient Characteristics and Preoperative Patient-Reported Outcomes?	Pronk, Y.; Peters, M. C. W. M.; Brinkman, J. M.	Background: Dissatisfaction after total knee arthroplasty (TKA) remains a difficult problem. Patient characteristics and preoperative patient-reported outcomes (PROs) are potential predictors of satisfaction one year after TKA. Being able to predict the outcome preoperatively might reduce the number of less satisfied patients. Methods: A retrospective cohort study on prospectively collected data …	2021		Journal of Arthroplasty	36	7	2458-2465		10.1016/j.arth.2021.02.064	6337	#250	Pronk 2021	Irrelevant
Validation and Implementation of 4-domain Patient-reported Outcome Measures (PROMs) Tailored for Orthopedic Sports Medicine	Piedade, S. R.; Hutchinson, M. R.; Ferreira, D. M.; Ferretti, M.; Maffulli, N.	The validation of a 4-domain PROM tailored to orthopedic sports medicine was performed through item generation, item scaling, validity and reliability testing, statistical analysis, as well as item reduction. Conbrach's alpha was used to verify item homogeneity, i. e. their accuracy or consistency. This PROM showed acceptable statistical accuracy and clinical applicability for a variety of surgic…	2021		International Journal of Sports Medicine	42	9	853-858		10.1055/a-1327-2970	6338	#251	Piedade 2021	Irrelevant
Predicting outcomes in patients undergoing intra-articular corticosteroid hip injections	Kanthawang, T.; Lee, A.; Baal, J. D.; Joseph, G. B.; Vail, T.; Link, T. M.; Patel, R.	Objective: To investigate the associations between clinical, procedural, and radiographic factors and outcomes of steroid hip injections, including long-term and immediate pain reduction, time to arthroplasty, time to reinjection, and the total number of injections. Materials and methods: All intra-articular anesthetic and steroid injections of the hip under fluoroscopic guidance between January …	2021		Skeletal Radiology	50	7	1347-1357		10.1007/s00256-020-03673-9	6339	#252	Kanthawang 2021	Irrelevant
Physician and patient concordance in reporting of appropriateness and prioritization for cataract surgery	Schlenker, M. B.; Samet, S.; Lim, M.; D'Silva, C.; Reid, R. J.; Ahmed, I. I. K.	Background/Aims Determine the association between physician-deemed and patient-reported appropriateness and prioritization for cataract surgery. Methods Prospective cohort study of 471 patients of 7 ophthalmologists referred for cataract surgery. Ophthalmologists rated patients for cataract surgery appropriateness and prioritization using a visual analogue scale of 0-10 preoperatively. All patien…	2021		PLoS ONE	16	06-Jun			10.1371/journal.pone.0253210	6340	#253	Schlenker 2021	Irrelevant
Patients follow three distinct outcome trajectories following total knee arthroplasty	Hamilton, D. F.; Shim, J.; Howie, C. R.; Macfarlane, G. J.	Aims Although total knee arthroplasty (TKA) is a highly successful procedure, about 20% of patients remain dissatisfied postoperatively. This proportion is derived from dichotomous models of the assessment of surgical success or failure, which may not reflect the spectrum of outcomes. The aim of this study was to explore differing responses to surgery, and assess whether there are distinct groups…	2021		Bone & Joint Journal	103-B	6	1096-1102		10.1302/0301-620x.103b6.Bjj-2020-1821.R1	6341	#254	Hamilton 2021	Irrelevant
Radiological, chemical, and pharmacological cholinergic system parameters and neurocognitive disorders in older presurgical adults	Heinrich, M.; Müller, A.; Lammers-Lietz, F.; Borchers, F.; Mörgeli, R.; Kruppa, J.; Zacharias, N.; Winterer, G.; Slooter, A. J. C.; Spies, C. D.	Background: A pre-existing neurocognitive disorder (NCD) is a relevant factor for the outcome of surgical patients. To improve understanding of these conditions, we investigated the association between parameters of the cholinergic system and NCD. Method: This investigation is part of the BioCog project (www.biocog.eu), which is a prospective multicenter observational study including patients age…	2021		Journals of Gerontology - Series A Biological Sciences & Medical Sciences	76	6	1029-1036		10.1093/gerona/glaa182	6342	#255	Heinrich 2021	Irrelevant
Can accuracy with the iASSIST navigation be confirmed by assessment? A multi-center prospective randomized controlled trial with independent three-dimensional image assessment	Tsuda, K.; Shibuya, T.; Okamoto, N.; Shiigi, E.; Shirakawa, N.; Hosaka, K.; Akagi, R.; Ohdera, T.	Background: iASSIST is one of the novel accelerometer-based navigation systems for total knee arthroplasty (TKA). Although the accuracy of iASSIST compared with conventional instruments has been reported, such evaluations were performed on two-dimensional (2D) images (X-rays). This multi-center prospective randomized controlled trial aimed to assess component positioning between TKA with and with…	2021		Knee	30		344-352		10.1016/j.knee.2021.04.019	6343	#256	Tsuda 2021	Irrelevant
Prospective nursing care certification using the 25-question Geriatric Locomotive Function Scale	Ide, K.; Yamato, Y.; Hasegawa, T.; Yoshida, G.; Yasuda, T.; Banno, T.; Arima, H.; Oe, S.; Mihara, Y.; Ushirozako, H.; Yamada, T.; Watanabe, Y.; Nakai, K.; Hoshino, H.; Niwa, H.; Togawa, D.; Matsuyama, Y.	Aim: The 25-question Geriatric Locomotive Function Scale (hereafter, “GLFS-25”) is a simple screening tool to detect elderly individuals at high risk of locomotive syndrome and promote interventions. This cohort study aimed to clarify if it can predict the need for nursing care certification in the near future. Methods: Participants were 531 Japanese adults aged ≥65 years who had undergone a heal…	2021		Geriatrics & Gerontology International	21	6	492-497		10.1111/ggi.14169	6344	#257	Ide 2021	Irrelevant
Effects of hospital pharmacist interventions on health outcomes in older polymedicated inpatients: a scoping review	Delgado-Silveira, E.; Vélez-Díaz-Pallarés, M.; Muñoz-García, M.; Correa-Pérez, A.; Álvarez-Díaz, A. M.; Cruz-Jentoft, A. J.	Purpose: To identify the evidence that supports the effect of interventions made by hospital pharmacists, individually or in collaboration with a multidisciplinary team, in terms of healthcare outcomes, a more effective utilization of resources and lower costs in older polymedicated inpatients. Methods: We searched the following databases: MEDLINE, EMBASE and the Cochrane Library. We also conduct…	2021		European Geriatric Medicine	12	3	509-544		10.1007/s41999-021-00487-3	6345	#258	Delgado-Silveira 2021	Irrelevant
Response Mapping Methods to Estimate the EQ-5D-5L From the Western Ontario McMaster Universities Osteoarthritis in Patients With Hip or Knee Osteoarthritis	Ayala, A.; Forjaz, M. J.; Ramallo-Fariña, Y.; Martín-Fernández, J.; García-Pérez, L.; Bilbao, A.	Objectives: The mapping technique can estimate generic preference-based measure scores through a specific measure that cannot be used in economic evaluations. This study compared 2 response mapping methods to estimate EQ-5D-5L scores using the Western Ontario McMaster Universities Osteoarthritis (WOMAC). Methods: The sample consisted of 758 patients with the hip or knee osteoarthritis recruited i…	2021		Value in Health	24	6	874-883		10.1016/j.jval.2021.01.003	6346	#259	Ayala 2021	Irrelevant
Total Hip and Knee Arthroplasties Are Highly Cost-Effective Procedures: The Importance of Duration of Follow-Up	Wilson, R. A.; Gwynne-Jones, D. P.; Sullivan, T. A.; Abbott, J. H.	Background: Total hip and knee arthroplasties (THA/TKA) are clinically effective but high cost procedures. The aim of this study is to perform a cost-effectiveness analysis of THA and TKA in the New Zealand (NZ) healthcare system. Methods: Data were collected from 713 patients undergoing THA and 520 patients undergoing TKA at our local public hospital. SF-6D utility values were obtained from part…	2021		Journal of Arthroplasty	36	6	1864-1872.e1810		10.1016/j.arth.2021.01.038	6347	#260	Wilson 2021	Irrelevant
Geriatric fracture centre vs usual care after proximal femur fracture in older patients: What are the benefits? Results of a large international prospective multicentre study	Blauth, M.; Joeris, A.; Rometsch, E.; Espinoza-Rebmann, K.; Wattanapanom, P.; Jarayabhand, R.; Poeze, M.; Wong, M. K.; Kwek, E. B. K.; Hegeman, J. H.; Perez-Uribarri, C.; Guerado, E.; Revak, T. J.; Zohner, S.; Joseph, D.; Gosch, M.	Objective The aim of this study was to determine the effect of treatment in geriatric fracture centres (GFC) on the incidence of major adverse events (MAEs) in patients with hip fractures compared with usual care centres (UCC). Secondary objectives included hospital-workflow and mobility-related outcomes. Design Cohort study recruiting patients between June 2015 and January 2017. Follow-up was 1 …	2021		BMJ Open	11	5			10.1136/bmjopen-2020-039960	6348	#261	Blauth 2021	Irrelevant
Excess skin after weight loss following bariatric surgery: focus on the abdomen	Elander, A.; Biörserud, C.; Fagevik Olsén, M.	Background: The majority of postbariatric patients experience major problems from excess skin, with most desiring abdominoplasty. Objectives: To present visual assessments and objective measurements of excess abdominal skin; analyze relationships between patient-reported outcomes, objective measurements of excess skin, and visual assessments; and discuss criteria for reconstructive abdominal surg…	2021		Surgery for Obesity & Related Diseases	17	5	986-993		10.1016/j.soard.2021.01.005	6349	#262	Elander 2021	Irrelevant
The measurement performance of the EQ-5D-5L versus EQ-5D-3L in patients with hidradenitis suppurativa	Bató, A.; Brodszky, V.; Gergely, L. H.; Gáspár, K.; Wikonkál, N.; Kinyó, Á; Szabó, Á; Beretzky, Z.; Szegedi, A.; Remenyik, É; Kiss, N.; Sárdy, M.; Rencz, F.	Purpose: Hidradenitis suppurativa (HS) is a chronic inflammatory skin disease that affects up to 1% of the population in Europe. The EQ-5D is the most commonly used generic instrument for measuring health-related quality of life among HS patients. This study aims to compare the measurement properties of the two adult versions of EQ-5D (EQ-5D-3L and EQ-5D-5L) in patients with HS. Methods: We recru…	2021		Quality of Life Research	30	5	1477-1490		10.1007/s11136-020-02732-x	6350	#263	Bató 2021	Irrelevant
Properties of the EQ-5D-3L index distribution when longitudinal data from 27,328 spine surgery procedures are applied to nine national EQ-5D-3L value sets	Joelson, A.; Sigmundsson, F. G.; Karlsson, J.	Purpose: The purpose of the current study was to apply a single large longitudinal EQ-5D-3L data set to several national EQ-5D-3L value sets and explore differences in EQ-5D-3L index density functions and effect sizes before and after treatment. Methods: Patients, surgically treated for lumbar spinal stenosis or lumbar disk herniation between 2007 and 2017, were recruited from the national Swedis…	2021		Quality of Life Research	30	5	1467-1475		10.1007/s11136-020-02749-2	6351	#264	Joelson 2021	Irrelevant
Clinical Decision Support Tools for Predicting Outcomes in Patients Undergoing Total Knee Arthroplasty: A Systematic Review	Cochrane, J. A.; Flynn, T.; Wills, A.; Walker, F. R.; Nilsson, M.; Johnson, S. J.	Background: Total knee arthroplasty is the standard surgical treatment for end-stage osteoarthritis. Although widely accepted as a successful procedure, approximately 30% of patients are not satisfied due to non-optimal postoperative outcomes. Clinical decision support tools that are able to accurately predict post-surgery outcomes would assist in providing individualized advice or services to he…	2021		Journal of Arthroplasty	36	5	1832-1845.e1831		10.1016/j.arth.2020.10.053	6352	#265	Cochrane 2021	Irrelevant
Long-term (> 10 years) clinical outcomes of instrumented posterolateral fusion for spondylolisthesis	Lehr, A. M.; Delawi, D.; van Susante, J. L. C.; Verschoor, N.; Wolterbeek, N.; Oner, F. C.; Kruyt, M. C.	Purpose: Despite the rapid increase in instrumented spinal fusions for a variety of indications, most studies focus on short-term fusion rates. Long-term clinical outcomes are still scarce and inconclusive. This study investigated clinical outcomes > 10 years after single-level instrumented posterolateral spinal fusion for lumbar degenerative or isthmic spondylolisthesis with neurological symptom…	2021		European Spine Journal	30	5	1380-1386		10.1007/s00586-020-06671-6	6353	#268	Lehr 2021	Irrelevant
Current evidence from a worldwide, multicentre, follow-up study of the recalled Articular Surface Replacement Hip System	Galea, V. P.; Rojanasopondist, P.; Matuszak, S. J.; Connelly, J. W.; Ray, G. S.; Madanat, R.; Muratoglu, O.; Malchau, H.	Introduction: Our first aim was to report the longitudinal clinical performance of patients treated with the ASR Hip System, a metal-on-metal (MoM) device, in their mid- to late-term follow-up. Secondly, we sought to report on the reasons and risk factors for mid- to late-term implant failure. Methods: A total of 1721 ASR patients (1933 hips) from 16 centres in 6 countries were enrolled to a pros…	2021		HIP International	31	3	378-387		10.1177/1120700019887726	6354	#269	Galea 2021	Irrelevant
Study protocol for a multicentre, randomised controlled trial to compare the use of the decellularised dermis allograft in addition to standard care versus standard care alone for the treatment of venous leg ulceration: DAVE trial	Onida, S.; Heatley, F.; Peerbux, S.; Bolton, L.; Lane, T.; Epstein, D.; Gohel, M.; Poskitt, K.; Cullum, N.; Norrie, J.; Lee, R. J.; Bradbury, A.; Dhillon, K.; Chandrasekar, A.; Lomas, R.; Davies, A. H.	Introduction Venous leg ulceration (VLU), the most common type of chronic ulcer, can be difficult to heal and is a major cause of morbidity and reduced quality of life. Although compression bandaging is the principal treatment, it is time-consuming and bandage application requires specific training. There is evidence that intervention on superficial venous incompetence can help ulcer healing and …	2021		BMJ Open	11	4			10.1136/bmjopen-2020-041748	6355	#270	Onida 2021	Irrelevant
Evidence for the validity of a patient-based instrument for assessment of outcome after revision knee arthroplasty EVALUATION OF THE OXFORD KNEE SCORE USING A UK NATIONAL PROMS DATASET	Sabah, S. A.; Alvand, A.; Beard, D. J.; Price, A. J.	Aims To estimate the measurement properties for the Oxford Knee Score (OKS) in patients undergoing revision knee arthroplasty (responsiveness, minimal detectable change (MDC-90), minimal important change (MIC), minimal important difference (MID), internal consistency, construct validity, and interpretability). Methods Secondary data analysis was performed for 10,727 patients undergoing revision k…	2021		Bone & Joint Journal	103-B	4	627-634		10.1302/0301-620x.103b4.Bjj-2020-1560.R1	6356	#271	Sabah 2021	Irrelevant
The number of patients “worse than death” while waiting for a hip or knee arthroplasty has nearly doubled during the COVID-19 pandemic A UK NATIONWIDE SURVEY	Clement, N. D.; Scott, C. E. H.; Murray, J. R. D.; Howie, C. R.; Deehan, D. J.; Farrow, L.; Ashcroft, G. P.; Low, R.; Manara, J. R.; Patton, R. F. L.; Patton, J. T.; Macpherson, G. J.; MacDonald, D.; Shields, D. W.; Kennedy, J. W.; Horton, J.; Kennedy, M.; Meek, D. R.; Esler, C.; Smith, K.; Galloway, S.; Atkinson, K.; Aitken, N.; Watson, S.; Dobb, C.; Whittaker, J. P.; Govilkar, S.; Graham, N.; O…	Aims the aim of this study was to assess the quality of life of patients on the waiting list for a total hip (thA) or knee arthroplasty (KA) during the CoVID-19 pandemic. secondary aims were to assess whether length of time on the waiting list influenced quality of life and rate of deferral of surgery. Methods During the study period (August and september 2020) 843 patients (thA n = 394, KA n = 4…	2021		Bone & Joint Journal	103-B	4	672-680		10.1302/0301-620x.103b.Bjj-2021-0104.R1	6357	#272	Clement 2021	Irrelevant
Palliative radiotherapy after oesophageal cancer stenting (ROCS): a multicentre, open-label, phase 3 randomised controlled trial	Adamson, D.; Byrne, A.; Porter, C.; Blazeby, J.; Griffiths, G.; Nelson, A.; Sewell, B.; Jones, M.; Svobodova, M.; Fitzsimmons, D.; Nixon, L.; Fitzgibbon, J.; Thomas, S.; Millin, A.; Crosby, T.; Staffurth, J.; Hurt, C.	Background: Patients with advanced oesophageal cancer have a median survival of 3–6 months, and most require intervention for dysphagia. Self-expanding metal stent (SEMS) insertion is the most typical form of palliation in these patients, but dysphagia deterioration and re-intervention are common. This study examined the efficacy of adjuvant external beam radiotherapy (EBRT) compared with usual c…	2021		The Lancet Gastroenterology & Hepatology	6	4	292-303		10.1016/s2468-1253(21)00004-2	6358	#273	Adamson 2021	Irrelevant
Long-Term Efficacy of a Novel Spinal Cord Stimulation Clinical Workflow Using Kilohertz Stimulation: Twelve-Month Results From the Vectors Study	Hatheway, J. A.; Mangal, V.; Fishman, M. A.; Kim, P.; Shah, B.; Vogel, R.; Galan, V.; Severyn, S.; Weaver, T. E.; Provenzano, D. A.; Chang, E.; Verdolin, M. H.; Howes, G.; Villarreal, A.; Falowski, S.; Hendrickson, K.; Stromberg, K.; Davies, L.; Johanek, L.; Kelly, M. T.	Background and Objectives: Multiple variables play a role in spinal cord stimulation (SCS) treatment outcomes, including patient anatomy, pain pattern, lead location, stimulation parameters, and so on. A wide range of stimulation parameters are considered safe and on-label, and as a result a growing number of new frequencies and frequency-combinations are being incorporated into standard practice…	2021		Neuromodulation	24	3	556-565		10.1111/ner.13324	6359	#274	Hatheway 2021	Irrelevant
Clinical and cost-effectiveness of bracing in symptomatic knee osteoarthritis management: Protocol for a multicentre, primary care, randomised, parallel-group, superiority trial	Holden, M. A.; Callaghan, M.; Felson, D.; Birrell, F.; Nicholls, E.; Jowett, S.; Kigozi, J.; McBeth, J.; Borrelli, B.; Jinks, C.; Foster, N. E.; Dziedzic, K.; Mallen, C.; Ingram, C.; Sutton, A.; Lawton, S.; Halliday, N.; Hartshorne, L.; Williams, H.; Browell, R.; Hudson, H.; Marshall, M.; Sowden, G.; Herron, D.; Asamane, E.; Peat, G.	Background Brace effectiveness for knee osteoarthritis (OA) remains unclear and international guidelines offer conflicting recommendations. Our trial will determine the clinical and cost-effectiveness of adding knee bracing (matched to patients' clinical and radiographic presentation and with adherence support) to a package of advice, written information and exercise instruction delivered by phys…	2021		BMJ Open	11	3			10.1136/bmjopen-2020-048196	6360	#275	Holden 2021	Irrelevant
Impact of chronic Achilles tendinopathy on health-related quality of life, work performance, healthcare utilisation and costs	Sleeswijk Visser, T. S. O.; Van Der Vlist, A. C.; Van Oosterom, R. F.; Van Veldhoven, P.; Verhaar, J. A. N.; De Vos, R. J.	Objectives To evaluate the impact of Achilles tendinopathy (AT) on quality of life (QoL), work performance, healthcare utilisation and costs in adults with conservatively treated chronic midportion AT. Methods This cross-sectional survey-based study included 80 patients and took place in a sports medicine department of a large regional hospital in the Netherlands. Data were collected before any i…	2021		BMJ Open Sport & Exercise Medicine	7	1			10.1136/bmjsem-2020-001023	6361	#276	SleeswijkVisser 2021	Irrelevant
What Mediates Treatment Effects in a Presurgery Physiotherapy Treatment in Surgical Candidates with Degenerative Lumbar Spine Disorders? A Mediation and Conditional Process Analysis of the PREPARE Randomized Controlled Trial	Fors, M.; Öberg, B.; Lindbäck, Y.; Enthoven, P.; Abbott, A.	Objectives:Treatment guidelines recommend targeting both physical and psychological factors in interventions for degenerative lumbar spine disorders. Studying the treatment mechanisms gives information on key factors explaining the outcome improvement that can refine treatments. This study explores treatment mediators in a physiotherapy treatment on disability, pain intensity, and health-related …	2021		Clinical Journal of Pain	37	3	168-176		10.1097/ajp.0000000000000901	6362	#277	Fors 2021	Irrelevant
Health-related quality of life in rheumatoid arthritis: Systematic review and meta-analysis of EuroQoL (EQ-5D) utility scores from Asia	Haridoss, M.; Bagepally, B. S.; Natarajan, M.	Introduction: Region-specific health-related quality of life (HRQoL) scores or utility values are representative and pivotal for economic evaluations as they are influenced by the value judgment of the local population. This study systematically reviewed and pooled EuroQoL-5 Dimension (EQ-5D) utility scores of rheumatoid arthritis (RA) across primary studies from Asia. Methods: Studies reporting …	2021		International Journal of Rheumatic Diseases	24	3	314-326		10.1111/1756-185x.14066	6363	#278	Haridoss 2021	Irrelevant
Editor's Choice – A Cost Effectiveness Analysis of Outpatient versus Inpatient Hospitalisation for Lower Extremity Arterial Disease Endovascular Revascularisation in France: A Randomised Controlled Trial	Gouëffic, Y.; Pin, J. L.; Sabatier, J.; Alimi, Y.; Steinmetz, E.; Magnan, P. E.; Marret, O.; Kaladji, A.; Chavent, B.; Kretz, B.; Jobert, A.; Schirr-Bonnans, S.; Guyomarc'h, B.; Riche, V. P.; du Mont, L. S.; Tessier, P.	Objective: The AMBUVASC trial evaluated the cost effectiveness of outpatient vs. inpatient hospitalisation for endovascular repair of lower extremity arterial disease (LEAD). Methods: AMBUVASC was a national multicentre, prospective, randomised controlled trial conducted in nine public and two private French centres. The primary endpoint was the incremental cost effectiveness ratio (ICER), define…	2021		European Journal of Vascular & Endovascular Surgery	61	3	447-455		10.1016/j.ejvs.2020.11.030	6364	#279	Gouëffic 2021	Irrelevant
Validity of the EQ-5D-5L questionnaire among the general population of Poland	Młyńczak, K.; Golicki, D.	Purpose: We aim to compare the psychometric properties of the EQ-5D-5L questionnaire with the EQ-5D-3L version and EQ VAS, based on a survey conducted in a sample representing the general adult population of Poland. Methods: The survey comprised health-related quality of life (HRQoL) questionnaires: EQ-5D-5L, EQ VAS, SF-12 and EQ-5D-3L, together with demographic and socio-economic characteristics…	2021		Quality of Life Research	30	3	817-829		10.1007/s11136-020-02667-3	6365	#280	Młyńczak 2021	Irrelevant
No difference in patient satisfaction after mobile bearing or fixed bearing medial unicompartmental knee arthroplasty	Pronk, Y.; Paters, A. A. M.; Brinkman, J. M.	Purpose: Medial unicompartmental knee arthroplasty (UKA) has excellent survival rates using one of the two implant designs: mobile bearing (MB) or fixed bearing (FB). There is a lack of studies comparing patient-reported outcomes (PROs) of both implants. This study aimed to document and compare PROs of MB UKA to FB UKA at 6, 12 and 24 months after surgery. Methods: A single high-volume surgeon, r…	2021		Knee Surgery, Sports Traumatology, Arthroscopy	29	3	947-954		10.1007/s00167-020-06053-x	6366	#282	Pronk 2021	Irrelevant
Knee replacement outcome predicted by physiotherapists: A prospective cohort study	Henriksen, M.; Mukriyani, H.; Juhl, C.	Background. Knee arthroplasty (KA) is commonly used for osteoarthritis of the knee joint and it is a highly successful procedure. Still, KA leaves 20% of patients dissatisfied with their outcome. The purpose of this study was to determine if a prognosis made by physiotherapists at the orthopaedic wards during the first post-operative days could predict the 6- and 12-months outcome of KA. Methods.…	2021		PeerJ	9				10.7717/peerj.10838	6367	#283	Henriksen 2021	Irrelevant
Investigating the feasibility and acceptability of the HOLOBalance system compared with standard care in older adults at risk for falls: study protocol for an assessor blinded pilot randomised controlled study	Liston, M.; Genna, G.; Maurer, C.; Kikidis, D.; Gatsios, D.; Fotiadis, D.; Bamiou, D. E.; Pavlou, M.	Introduction Approximately one in three of all older adults fall each year, with wide ranging physical, psychosocial and healthcare-related consequences. Exercise-based interventions are the cornerstone for falls prevention programmes, yet these are not consistently provided, do not routinely address all components of the balance system and are often not well attended. The HOLOBalance system prov…	2021		BMJ Open	11	2			10.1136/bmjopen-2020-039254	6368	#284	Liston 2021	Irrelevant
Effect on health-related quality of life of the X-Bolt dynamic plating system versus the sliding hip screw for the fixation of trochanteric fractures of the hip in adults: the WHiTE Four randomized clinical trial	Griffin, X. L.; Achten, J.; O'Connor, H. M.; Cook, J. A.; Costa, M. L.; on behalf of the, W. F. I.	Aims Surgical treatment of hip fracture is challenging; the bone is porotic and fixation failure can be catastrophic. Novel implants are available which may yield superior clinical outcomes. This study compared the clinical effectiveness of the novel X-Bolt Hip System (XHS) with the sliding hip screw (SHS) for the treatment of fragility hip fractures. Methods We conducted a multicentre, superiori…	2021		Bone & Joint Journal	103 B	2	256-263		10.1302/0301-620x.103b.Bjj-2020-1404.R1	6369	#285	Griffin 2021	Irrelevant
Psychometric properties of measures of upper limb activity performance in adults with and without spasticity undergoing neurorehabilitation–A systematic review	Pike, S.; Cusick, A.; Wales, K.; Cameron, L.; Turner-Stokes, L.; Ashford, S.; Lannin, N. A.	Introduction This systematic review appraises the measurement quality of tools which assess activity and/or participation in adults with upper limb spasticity arising from neurological impairment, including methodological quality of the psychometric studies. Differences in the measurement quality of the tools for adults with a neurological impairment, but without upper limb spasticity, is also pr…	2021		PLoS ONE	16	02-Feb			10.1371/journal.pone.0246288	6370	#286	Pike 2021	Irrelevant
Pain characteristics and quality of life in older people at high risk of future hospitalization	Johansson, M. M.; Barbero, M.; Peolsson, A.; Falla, D.; Cescon, C.; Folli, A.; Dong, H. J.	This study deals with how pain characteristics in conjunction with other factors affect quality of life (QoL) in a vulnerable primary care population. We recruited vulnerable older people (75+, n = 825) living in south-eastern Sweden. A postal questionnaire included pain aspects, QoL (EQ5D-3L, RAND-36 physical functioning, attitudes toward own aging, and life satisfaction), functional status, soc…	2021		International Journal of Environmental Research & Public Health	18	3	12-Jan		10.3390/ijerph18030958	6371	#288	Johansson 2021	Irrelevant
Validity of the Japanese core outcome measures index (COMI)-neck for cervical spine surgery: a prospective cohort study	Oshima, Y.; Nagata, K.; Nakamoto, H.; Sakamoto, R.; Takeshita, Y.; Ohtomo, N.; Kawamura, N.; Iizuka, M.; Ono, T.; Nakajima, K.; Higashikawa, A.; Yoshimoto, T.; Fujii, T.; Tanaka, S.; Oka, H.; Matsudaira, K.	Purpose: To investigate the psychometric properties of the Japanese version of the Core Outcome Measures Index-Neck (COMI-Neck) in patients undergoing cervical spine surgery. Methods: A total of 177 patients undergoing cervical spine surgery for spinal disorders from April to December 2017 were enrolled. Patient-reported outcomes (PROs) included EuroQOL, Neck Disability Index, and treatment satis…	2021		European Spine Journal	30	2	402-409		10.1007/s00586-020-06657-4	6372	#289	Oshima 2021	Irrelevant
Return to Work Following Total Knee and Hip Arthroplasty: The Effect of Patient Intent and Preoperative Work Status	Al-Hourani, K.; MacDonald, D. J.; Turnbull, G. S.; Breusch, S. J.; Scott, C. E. H.	Background: The ability of total knee and hip arthroplasty (TKA/THA) to facilitate return to work (RTW) when it is the patient's preoperative intent to do so remains unclear. We aimed at determining whether TKA/THA facilitated RTW in patients of working age who intended to return. Methods: This is a prospective cohort study of 173 consecutive patients <65 years of age, undergoing unilateral TKA (…	2021		Journal of Arthroplasty	36	2	434-441		10.1016/j.arth.2020.08.012	6373	#291	Al-Hourani 2021	Irrelevant
Three distinct recovery patterns following primary total knee arthroplasty: dutch arthroplasty register study of 809 patients	van Egmond, J. C.; Hesseling, B.; Melles, M.; Vehmeijer, S. B. W.; van Steenbergen, L. N.; Mathijssen, N. M. C.; Porsius, J. T.	Purpose: Total knee arthroplasty (TKA) is usually effective, although not all patients have satisfactory outcomes. This assumes distinct recovery patterns might exist. Little attention has been paid to determine which patients have worse outcomes. This study attempts to distinguish specific recovery patterns using the Oxford knee score (OKS) during the first postoperative year. The secondary aim …	2021		Knee Surgery, Sports Traumatology, Arthroscopy	29	2	529-539		10.1007/s00167-020-05969-8	6374	#292	vanEgmond 2021	Irrelevant
External Validation of Achieving the Patient Acceptable Symptom State for the EuroQol-5 Dimension 1 Year after Total Hip Arthroplasty	Florissi, I.; Galea, V.; Shin, D.; Sauder, N.; Colon Iban, Y. E.; Ingelsrud, L. H.; Troelsen, A.; Bragdon, C.; Malchau, H.	Background:Patient acceptable symptom state (PASS) thresholds for the EuroQol-5 Dimension-3 Level (EQ-5D-3L) questionnaire have been established for patients being evaluated 1 year following total hip arthroplasty (THA) but with varying derivation cohorts and methods. The aim of this study was to (1) generate an EQ-5D PASS threshold 1 year following THA on the basis of an international patient co…	2021		Journal of Bone & Joint Surgery	103	2	E5		10.2106/jbjs.20.00184	6375	#293	Florissi 2021	Irrelevant
Role of frailty in functional recovery after hip fracture, the variable impact in restoring autonomy	Amata, O.; Panella, L.; Incorvaia, C.; Tomba, A.; Gervasoni, F.; Caserta, A. V.; Callegari, C.	Background: In an old or very older adult, frailty is a common geriatric syndrome resulting from aging-associated decline including loss of autonomy related to multiple pathologies. It is necessary to characterize the professional, rational plan for the organization model. Aim: The study aims to evaluate the frailty affects on functional and rehabilitative recovery of the elderly patient. Design:…	2021		Acta Biomedica	92	6			10.23750/abm.v92i6.11612	6376	#294	Amata 2021	Irrelevant
Study protocol for a multicentre, 2×2 factorial, randomised, controlled trial evaluating the interest of intravenous iron and tranexamic acid to reduce blood transfusion in hip fracture patients (the HiFIT study)	Lasocki, S.; Loupec, T.; Parot-Schinkel, E.; Vielle, B.; Danguy Des Déserts, M.; Roquilly, A.; Lahlou-Casulli, M.; Collange, V.; Desebbe, O.; Duchalais, A.; Drugeon, B.; Bouzat, P.; Garrigue, D.; Mounet, B.; Hamard, F.; David, J. S.; Leger, M.; Rineau, E.	Introduction Blood transfusion and anaemia are frequent and are associated with poor outcomes in patients with hip fracture (HF). We hypothesised that preoperative intravenous iron and tranexamic acid (TXA) may reduce the transfusion rate in these patients. Methods and analysis The HiFIT study is a multicentre, 2×2 factorial, randomised, double-blinded, controlled trial evaluating the effect of i…	2021		BMJ Open	11	1			10.1136/bmjopen-2020-040273	6377	#295	Lasocki 2021	Irrelevant
Prognostic factors for recovery of health status after injury: A prospective multicentre cohort study	De Munter, L.; Polinder, S.; Havermans, R. J. M.; Steyerberg, E. W.; De Jongh, M. A. C.	Objectives To determine prognostic factors for health status and recovery patterns during the first 2 years after injury in the clinical trauma population. Design A prospective longitudinal cohort study. Setting Ten participating hospitals in Brabant, the Netherlands. Participants Injured adult patients admitted to a hospital between August 2015 and November 2016 were followed: 4883 (50%) patient…	2021		BMJ Open	11	1			10.1136/bmjopen-2020-038707	6378	#296	DeMunter 2021	Irrelevant
The Prevention of Delirium system of care for older patients admitted to hospital for emergency care: the POD research programme including feasibility RCT	Young, J.; Green, J.; Godfrey, M.; Smith, J.; Cheater, F.; Hulme, C.; Collinson, M.; Hartley, S.; Anwar, S.; Fletcher, M.; Santorelli, G.; Meads, D.; Hurst, K.; Siddiqi, N.; Brooker, D.; Teale, E.; Brown, A.; Forster, A.; Farrin, A.; Inouye, S.	Background: Delirium is a distressing, common and serious condition in older people in hospital. Evidence suggests that it could be prevented in about one-third of patients using multicomponent interventions targeting delirium risk factors, but these interventions are not yet routinely available in the NHS. Objective: The objective was to improve delirium prevention for older people admitted to t…	2021		Programme Grants for Applied Research	9	4			10.3310/pgfar09040	6379	#297	Young 2021	Irrelevant
What Are the Factors Affecting the Frailty of Elderly People with Type 2 Diabetes?	Idiz, C.; Yilmaz, Ö; Gül, N.; Tekin, S.; Çakmak, R.; Ören, M. M.; Gürkaş, S.; Karan, M. A.; Bahat, G.; Satman, I.	Objective: Our study aimed to determine the factors related to frailty in elderly adults having been diagnosed with type 2 diabetes mellitus. Material and Method: A total of 108 people aged 65 and over, diagnosed with type 2 diabetes, were included in the study. The frailty of the participants was evaluated with the FRAIL questionnaire, their nutritional status was evaluated with the Mini Nutriti…	2021		Istanbul Tip Fakultesi Dergisi	84	1	08-Jan		10.26650/iuitfd.2020.0091	6380	#298	Idiz 2021	Irrelevant
Economic Evaluation of a Reablement Training Program for Homecare Staff Targeting Sedentary Behavior in Community-Dwelling Older Adults Compared to Usual Care: A Cluster Randomized Controlled Trial	Rooijackers, T. H.; Metzelthin, S. F.; Van Rossum, E.; Kempen, G. I.; Evers, S. M.; Gabrio, A.; Zijlstra, G. R.	Purpose: Training and supporting homecare staff in reablement aims to change staff behavior from “doing for” to “doing with” older adults and is assumed to benefit the health and quality of life of older adults and reduce healthcare utilization and costs. This study evaluated the cost-effectiveness and cost-utility of the staff reabl ement training program “Stay Active at Home” (SAaH) from a soci…	2021		Clinical Interventions in Aging	16		2095-2109		10.2147/cia.S341221	6381	#299	Rooijackers 2021	Irrelevant
Decision aids can decrease decisional conflict in patients with hip or knee osteoarthritis: Randomized controlled trial	van Dijk, L. A.; Vervest, A. M.; Baas, D. C.; Poolman, R. W.; Haverkamp, D.	BACKGROUND The interest in shared decision making has increased considerably over the last couple of decades. Decision aids (DAs) can help in shared decision making. Especially when there is more than one reasonable option and outcomes between treatments are comparable. AIM To investigate if the use of DAs decreases decisional conflict in patients when choosing treatment for knee or hip osteoarth…	2021		World Journal of Orthopedics	12	12	1026-1035		10.5312/wjo.V12.I12.1026	6382	#300	vanDijk 2021	Irrelevant
Unicompartmental compared with total knee replacement for patients with multimorbidities: A cohort study using propensity score stratification and inverse probability weighting	Prats-Uribe, A.; Kolovos, S.; Berencsi, K.; Carr, A.; Judge, A.; Silman, A.; Arden, N.; Petersen, I.; Douglas, I. J.; Wilkinson, J. M.; Murray, D.; Valderas, J. M.; Beard, D. J.; Lamb, S. E.; Ali, M. S.; Pinedo-Villanueva, R.; Strauss, V. Y.; Prieto-Alhambra, D.	Background: Although routine NHS data potentially include all patients, confounding limits their use for causal inference. Methods to minimise confounding in observational studies of implantable devices are required to enable the evaluation of patients with severe systemic morbidity who are excluded from many randomised controlled trials. Objectives: Stage 1 – replicate the Total or Partial Knee …	2021		Health Technology Assessment	25	66	i-125		10.3310/hta25660	6383	#301	Prats-Uribe 2021	Irrelevant
Comparison of gender differences in health-related quality of life between patients with hand disease and those with other musculoskeletal disorders of the knee and lumbar spine	Kosugi, K.; Menuki, K.; Tajima, T.; Yamanaka, Y.; Zenke, Y.; Nakamura, E.; Sakai, A.	Background: Musculoskeletal diseases are a major public health concern among older adults. There has been an increase in the number of studies on pain between men and women, such as knee and lumbar pain. However, there is a dearth of research on pain between men and women in hand disease. This study compared health-related quality of life (HRQOL) between patients with musculoskeletal disorders of…	2021		Journal of Orthopaedic Science					10.1016/j.jos.2021.10.013	6384	#302	Kosugi 2021	Irrelevant
Mesenchymal stem cells for enhancing biological healing after meniscal injuries	Rhim, H. C.; Jeon, O. H.; Han, S. B.; Bae, J. H.; Suh, D. W.; Jang, K. M.	The meniscus is a semilunar fibrocartilage structure that plays important roles in maintaining normal knee biomechanics and function. The roles of the meniscus, including load distribution, force transmission, shock absorption, joint stability, lubrication, and proprioception, have been well established. Injury to the meniscus can disrupt overall joint stability and cause various symptoms includi…	2021		World Journal of Stem Cells	13	8	1005-1029		10.4252/wjsc.v13.i8.1005	6385	#303	Rhim 2021	Irrelevant
The Quality of Life, Patient Satisfaction and Rehabilitation in Patients With a Low Energy Fracture—Part III of an Observational Study	van der Vet, P. C. R.; Kusen, J. Q.; Rohner-Spengler, M.; Link, B. C.; Verleisdonk, E. J. M. M.; Knobe, M.; Henzen, C.; Schmid, L.; Babst, R.; Beeres, F. J. P.	Introduction: Due to the aging population the incidence of Low Energy Fractures (LEF) increases. LEF have high mortality and morbidity rates and often cause elderly to lose independence. Patient-reported outcomes, such as Quality of Life (QoL) and patient satisfaction (PS) are needed to evaluate treatment, estimate cost-benefit analyses, and to improve clinical decision-making and patient-centere…	2021		Geriatric Orthopaedic Surgery & Rehabilitation	12				10.1177/21514593211046407	6386	#305	vanderVet 2021	Irrelevant
Similar recovery in mobility and quality of life after cemented and cementless hemiarthroplasty for hip fractures	Ruixiang, T.; Akshay, P.; Andy, Y.; Shan, Y. H.; Joyce, K.; Sen, H. T.; Kenny, T.	Summary: Patients who suffer hip fractures become immobile with reduced quality of life. Our study aims to assess which cemented or cementless hemiarthroplasty resulted in better mobility or quality-of-life scores. Our retrospective review showed that both have similar scores after matching for age, gender, body mass index and comorbidities. Introduction: Hip fractures have mortality rates of up …	2021		Journal of Orthopaedics, Trauma & Rehabilitation	28				10.1177/22104917211022026	6387	#306	Ruixiang 2021	Irrelevant
Efficacy and safety of magnetic resonance-guided focused ultrasound treatment for refractory chronic pain of medial knee osteoarthritis	Kawasaki, M.; Muramatsu, S.; Namba, H.; Izumi, M.; Ikeuchi, M.; Yaogawa, S.; Morio, K.; Ushida, T.	Objective: To elucidate the efficacy and safety of MRgFUS in the treatment for refractory pain derived from medial knee OA. Methods: Twenty patients with medial knee OA eligible for total knee arthroplasty were included in this prospective, non-controlled study (UMIN000010193). MRgFUS treatment was provided at the site of most severe tenderness around the medial femorotibial joint of each patient…	2021		International Journal of Hyperthermia	38	2	46-55		10.1080/02656736.2021.1955982	6388	#308	Kawasaki 2021	Irrelevant
A matched comparison of the patient-reported outcome measures of 38,716 total and unicompartmental knee replacements: an analysis of linked data from the National Joint Registry of England, Northern Ireland and Isle of Man and England’s National PROM coll	Mohammad, H. R.; Judge, A.; Murray, D. W.	Background and purpose — The surgical treatment options for severe knee osteoarthritis are unicompartmental (UKR) and total knee replacement (TKR). For patients, functional outcomes are more important than revision rate. We compared the patient-reported outcome measures (PROMs) of both implant types using a large PROMs dataset. Patients and methods — We analysed a propensity-matched comparison of…	2021		Acta Orthopaedica	92	6	701-708		10.1080/17453674.2021.1956744	6389	#309	Mohammad 2021	Irrelevant
Association of vitamin d deficiency with low serum albumin in taiwanese older adults with hip fracture: A prospective cross-sectional study	Chiang, M. H.; Kuo, Y. J.; Chang, W. C.; Wu, Y.; Lin, Y. C.; Jang, Y. C.; Chen, Y. P.	The world’s population is aging, and the prevalence of hip fracture is rising. Vitamin D deficiency is a risk factor for hip fracture and predicts functional recovery and survival following hip fracture surgery. This cross-sectional study identified the prevalence of vitamin D deficiency in Taiwanese older patients with hip fracture and potential risk factors for vitamin D deficiency. Data from o…	2021		Journal of Nutritional Science & Vitaminology	67	3	153-162		10.3177/jnsv.67.153	6391	#311	Chiang 2021	Irrelevant
Long-term patient-related quality of life after fracture-related infections of the long bones	Walter, N.; Rupp, M.; Hierl, K.; Pfeifer, C.; Kerschbaum, M.; Hinterberger, T.; Alt, V.	Aims We aimed to evaluate the long-term impact of fracture-related infection (FRI) on patients' physical health and psychological wellbeing. For this purpose, quality of life after successful surgical treatment of FRIs of long bones was assessed. Methods A total of 37 patients treated between November 2009 and March 2019, with achieved eradication of infection and stable bone consolidation after …	2021		Bone & Joint Research	10	5	321-327		10.1302/2046-3758.105.Bjr-2020-0532	6392	#312	Walter 2021	Irrelevant
Microfragmented Adipose Tissue Injection (MFAT) May Be a Solution to the Rationing of Total Knee Replacement: A Prospective, Gender-Bias Mitigated, Reproducible Analysis at Two Years	Heidari, N.; Borg, T. M.; Olgiati, S.; Slevin, M.; Danovi, A.; Fish, B.; Wilson, A.; Noorani, A.	Background. Knee osteoarthritis (KOA) is a significant cause of disability in a globally ageing population. Knee replacement surgery has been shown to improve function and quality of life. Access to this intervention can be limited for a number of reasons including rationing of care, lack of healthcare provision in austere environments, and more recently, due to the cessation of elective orthopae…	2021		Stem Cells International	2021				10.1155/2021/9921015	6393	#313	Heidari 2021	Irrelevant
Central sensitization in chronic low back pain: A population-based study of a japanese mountain village	Akeda, K.; Takegami, N.; Yamada, J.; Fujiwara, T.; Nishimura, A.; Sudo, A.	Purpose: Central sensitization (CS) is defined as the increased responsiveness of nocicep-tive neurons in the central nervous system to normal or subthreshold afferent input. CS has been proposed as an underlying mechanism of chronic pain in musculoskeletal disorders including low back pain (LBP). A Central Sensitization Inventory (CSI) has recently been developed for screening participants with …	2021		Journal of Pain Research	14		1271-1280		10.2147/jpr.S301924	6394	#314	Akeda 2021	Irrelevant
A bicentric approach evaluating the combination of a hemispheric cup with a novel ceramic head in total hip arthroplasty	Busch, A.; Wassenaar, D.; Zinser, W.; Jäger, M.	Medical ceramics are frequently used biomaterials as a liner in total hip arthroplasty. Strong efforts have been made to improve material properties over the last decades. Alumina toughened zirconia ceramics seem to be promising alternatives to further reduce fracture rates and squeaking phenomena. To answer the question if alumina toughened zirconia ceramic liners in combination with a cementles…	2021		Orthopedic Reviews	13	1			10.4081/or.2021.8794	6395	#315	Busch 2021	Irrelevant
The relationship between health perception and health predictors among the elderly across european countries	Silva, A. F.; Cancela, J. M.; Mollinedo, I.; Camões, M.; Bezerra, P.	This study aimed to investigate the relationship between health perception and health predictors among the elderly. In this study, 376 older adults from four different countries (Hungary, n = 86; Italy, n = 133; Portugal, n = 95; and Spain, n = 62) were analyzed. All subjects completed the EQ-5D-5L to assess their quality-adjusted life years and were assessed in handgrip (HG) and in Timed Up and …	2021		International Journal of Environmental Research & Public Health	18	8			10.3390/ijerph18084053	6396	#316	Silva 2021	Irrelevant
Non-benzodiazepine hypnotic use for sleep disturbance in people aged over 55 years living with dementia: A series of cohort studies	Richardsono, K.; Savvao, G. M.; Boydo, P. J.; Alduso, C.; Maidmento, I.; Pakpahano, E.; Lokeo, Y. K.; Arthuro, A.; Steelo, N.; Ballardo, C.; Howardo, R.; Foxo, C.	Background: Sleep disturbance affects around 60% of people living with dementia and can negatively affect their quality of life and that of their carers. Hypnotic Z-drugs (zolpidem, zopiclone and zaleplon) are commonly used to treat insomnia, but their safety and efficacy have not been evaluated for people living with dementia. Objectives: To estimate the benefits and harms of Z-drugs in people l…	2021		Health Technology Assessment	25	1	V-201		10.3310/hta25010	6397	#317	Richardsono 2021	Irrelevant
Universal late pregnancy ultrasound screening to predict adverse outcomes in nulliparous women: A systematic review and cost-effectiveness analysis	Smith, G. C. S.; Moraitis, A. A.; Wastlund, D.; Thornton, J. G.; Papageorghiou, A.; Sanders, J.; Heazell, A. E. P.; Robson, S. C.; Sovio, U.; Brocklehurst, P.; Wilson, E. C. F.	Background: Currently, pregnant women are screened using ultrasound to perform gestational aging, typically at around 12 weeks’ gestation, and around the middle of pregnancy. Ultrasound scans thereafter are performed for clinical indications only. Objectives: We sought to assess the case for offering universal late pregnancy ultrasound to all nulliparous women in the UK. The main questions addres…	2021		Health Technology Assessment	25	15	1-190		10.3310/hta25150	6398	#318	Smith 2021	Irrelevant
Conservative treatment for uncomplicated appendicitis in children: The CONTRACT feasibility study, including feasibility RCT	Hall, N. J.; Sherratt, F. C.; Eaton, S.; Reading, I.; Walker, E.; Chorozoglou, M.; Beasant, L.; Wood, W.; Stanton, M.; Corbett, H. J.; Rex, D.; Hutchings, N.; Dixon, E.; Grist, S.; Van’t Hoff, W.; Crawley, E.; Blazeby, J.; Young, B.	Background: Although non-operative treatment is known to be effective for the treatment of uncomplicated acute appendicitis in children, randomised trial data comparing important outcomes of non-operative treatment with those of appendicectomy are lacking. Objectives: The objectives were to ascertain the feasibility of conducting a multicentre randomised controlled trial comparing the clinical ef…	2021		Health Technology Assessment	25	10	1-228		10.3310/hta25100	6399	#319	Hall 2021	Irrelevant
Measuring the impact of delayed access to elective cholecystectomy through patient's cost-utility: An observational cohort study	Karimuddin, A.; Albanese, C. M.; Crump, T.; Liu, G.; Sutherland, J. M.	Background: Deferral of surgeries due to COVID-19 has negatively affected access to elective surgery and may have deleterious consequences for patient's health. Delays in access to elective surgery are not uniform in their impact on patients with different attributes. The objective of this study is to measure the change in patient's cost utility due to delayed elective cholecystectomy. Methods: T…	2021		International Journal for Quality in Health Care	33	1			10.1093/intqhc/mzab018	6400	#320	Karimuddin 2021	Irrelevant
Good results at 2-year follow-up of a custom-made triflange acetabular component for large acetabular defects and pelvic discontinuity: a prospective case series of 50 hips	Scharff-Baauw, M.; Van Hooff, M. L.; Van Hellemondt, G. G.; Jutte, P. C.; Bulstra, S. K.; Spruit, M.	Background and purpose — Custom triflange acetabular components (CTACs) are suggested as good solutions for large acetabular defects in revision total hip arthroplasty. However, high complication rates have been reported and most studies are of limited quality. This prospective study evaluates the performance of a CTAC in patients with large acetabular defects including pelvic discontinuity. Pati…	2021		Acta Orthopaedica	92	3	297-303		10.1080/17453674.2021.1885254	6401	#321	Scharff-Baauw 2021	Irrelevant
Patellar cartilage loss does not affect early outcomes of total knee arthroplasty performed without patella resurfacing	Holland, G.; Keenan, O. J.; Gillespie, M.; Gherman, A.; MacDonald, D. J.; Clement, N. D.; Scott, C. E. H.	Background: The aim of this study was to compare the outcomes and cost economics of TKA without patella resurfacing in patients with and without patellar cartilage loss. Methods: Prospective case control study of 209 consecutive patients undergoing TKA without patella resurfacing. Patella cartilage status was documented intra-operatively: 108 patients had patella cartilage loss (mean age 70 ± 9.7…	2021		Knee	28		194-201		10.1016/j.knee.2020.12.007	6402	#322	Holland 2021	Irrelevant
Health-related quality-of-life improvement with lumbar fusion in patients with lower-extremity arthritis	Djurasovic, M.; Glassman, S.; Gum, J. L.; Crawford, C. H., III; Owens, R. K., II; Carreon, L. Y.	OBJECTIVE Lumbar fusion can lead to significant improvements in patient-reported outcomes (PROs) in patients with degenerative conditions. It is unknown whether the presence of hip or knee arthritis confounds the responses of patients to low-back–specific PROs. This study examined PROs with lumbar fusion in patients with concomitant lower-extremity arthritis. The purpose of the current study was …	2021		Journal of Neurosurgery: Spine	34	1	60-65		10.3171/2020.6.Spine20759	6403	#323	Djurasovic 2021	Irrelevant
Health-related quality of life and readmission of patients with cardiovascular disease in South Korea	Kim, H. S.; Kim, Y.; Kwon, H.	Aims: The purpose of this study was to investigate the health-related quality of life (HRQOL) of patients with cardiovascular disease and its relationship to hospital readmission. Methods: The cross-sectional study used data from 1037 adults aged ⩾19 years diagnosed with myocardial infarction or angina pectoris. Raw data were obtained from the fourth to sixth Korea National Health and Nutrition E…	2021		Perspectives in Public Health	141	1	28-36		10.1177/1757913919892026	6404	#324	Kim 2021	Irrelevant
Medical Marijuana and Opioids (MEMO) Study: Protocol of a longitudinal cohort study to examine if medical cannabis reduces opioid use among adults with chronic pain	Cunningham, C. O.; Starrels, J. L.; Zhang, C.; Bachhuber, M. A.; Sohler, N. L.; Levin, F. R.; Minami, H.; Slawek, D. E.; Arnsten, J. H.	Introduction In the USA, opioid analgesic use and overdoses have increased dramatically. One rapidly expanding strategy to manage chronic pain in the context of this epidemic is medical cannabis. Cannabis has analgesic effects, but it also has potential adverse effects. Further, its impact on opioid analgesic use is not well studied. Managing pain in people living with HIV is particularly challen…	2020		BMJ Open	10	12			10.1136/bmjopen-2020-043400	6405	#325	Cunningham 2020	Irrelevant
Prevalence of and Risk Factors for Community-Based Osteoporosis and Associated Fractures in Beijing: Study Protocol for a Cross-Sectional and Prospective Study	Sun, M.; Zhang, Y.; Shen, H.; Sun, K.; Qi, B.; Yu, C.; Zhi, Y.; Zhang, R.; Jiang, J.; Chai, Y.; Wei, X.; Xie, Y.; group, B.	Background: Osteoporosis (OP) patients are usually asymptomatic until osteoporotic fractures occur, which makes early diagnosis and prevention difficult, and the associated fractures secondary to OP could be preventable with appropriate management. Therefore, early identification and relevant evidence-based management of OP could guide the prevention of subsequent fractures. This study will inves…	2020		Frontiers in Medicine	7				10.3389/fmed.2020.544697	6406	#326	Sun 2020	Irrelevant
Patient-reported outcome measures (PROMs) following knee arthroplasty: A prospective cohort study protocol	Vogel, N.; Rychen, T.; Kaelin, R.; Arnold, M. P.	Introduction To evaluate the quality of clinical practice, patient-reported outcome measures (PROMs) are important as certain questions could only be answered by the patient himself. PROMs help to get a better understanding what is meaningful to a patient and directly affects daily functioning. To move beyond traditional measures, we are interested in what matters to patients and developed this p…	2020		BMJ Open	10	12			10.1136/bmjopen-2020-040811	6407	#327	Vogel 2020	Irrelevant
Evaluation instruments for assessing back pain in athletes: A systematic review protocol	Azevedo, V. D.; Silva, R. M. F.; Borges, S. C. C.; Fernandes, M. D. S. V.; Miñana-Signes, V.; Monfort-Pañego, M.; Noll, P. R. E. S.; Noll, M.	Back pain is a public health problem that affects adolescents and adults worldwide. However, studies on back pain present inconsistent findings in part due to the use of different instruments, especially for athletes. Therefore, the objective of this systematic review protocol was to map the existing evidence on such tools. The systematic review will be conducted according to PRISMA guidelines. F…	2020		Healthcare (Switzerland)	8	4			10.3390/healthcare8040574	6408	#328	Azevedo 2020	Irrelevant
Data entry quality of double data entry vs automated form processing technologies: A cohort study validation of optical mark recognition and intelligent character recognition in a clinical setting	Paulsen, A.; Harboe, K.; Dalen, I.	Background and Aims: Patient-reported outcome measures (PROMs) are increasingly used in health services. Paper forms are still often used to register such data. Manual double data entry (DDE) has been defined as the gold standard for transferring data to an electronic format but is laborious and costly. Automated form processing (AFP) is an alternative, but validation in a clinical context is war…	2020		Health Science Reports	3	4			10.1002/hsr2.210	6409	#329	Paulsen 2020	Irrelevant
Medial buttressing of the quadrilateral surface in acetabular and periprosthetic acetabular fractures	Rommens, P. M.; Herteleer, M.; Handrich, K.; Boudissa, M.; Wagner, D.; Christof Hopf, J.	Background In geriatric acetabular fractures, the quadrilateral plate is often involved in the fracture pattern and medially displaced. Open reduction and internal fixation (ORIF) includes reduction of the quadrilateral plate and securing its position. In this study, the concept of medial buttressing in acute and periprosthetic acetabular fractures is evaluated. Materials and methods Patients, wh…	2020		PLoS ONE	15	12-Dec			10.1371/journal.pone.0243592	6410	#330	Rommens 2020	Irrelevant
A longterm prospective follow-up study of resurfacing miniprosthesis suitable for patients above sixtyfive years with localized cartilage lesions or early osteoarthritis in the knee	Laursen, J. O.; Lind, M.; Mogensen, C. B.; Skjøt-Arkil, H.	Purpose: The aim of the study was to investigate the long-term outcomes of the Focal Femoral Condyle Resurfacing Prosthesis for treatment of localized cartilage lesion in patients > 65 years. Methods: This was a prospective case series study. Non-reopererated patients initially treated with resurfacing condylar miniprothesis (HemiCAP/UniCAP) were evaluated clinically and radiographically at 7–10 …	2020		Journal of Experimental Orthopaedics	7	1			10.1186/s40634-020-00308-9	6411	#331	Laursen 2020	Irrelevant
A randomized controlled TRIal of cognitive BEhavioral therapy for high Catastrophizing in patients undergoing lumbar fusion surgery: the TRIBECA study	Scarone, P.; Smeets, A. Y. J. M.; van Kuijk, S. M. J.; van Santbrink, H.; Peters, M.; Koetsier, E.	Background: Around 20% of patients undergoing spinal fusion surgery have persistent back or leg pain despite surgery. Pain catastrophizing is the strongest psychological predictor for chronic postsurgical pain. Psychological variables are modifiable and could be target for intervention. However, randomized controlled trials evaluating the effectiveness of psychological interventions to reduce chr…	2020		BMC Musculoskeletal Disorders	21	1			10.1186/s12891-020-03826-w	6412	#332	Scarone 2020	Irrelevant
Results of a randomized controlled trial with five-year radiostereometric analysis results of vitamin E-infused highly crosslinked versus moderately crosslinked polyethylene in reverse total hip arthroplasty	Thoen, P. S.; Nordsletten, L.; Pripp, A. H.; Röhrl, S. M.	Aims Vitamin E-infused highly crosslinked polyethylene (VEPE) has been introduced into total hip arthroplasty (THA) with the aim of further improving the wear characteristics of moderately and highly crosslinked polyethylenes (ModXLPE and HXLPE). There are few studies analyzing the outcomes of vitamin E-infused components in cemented arthroplasty, though early acetabular component migration has b…	2020		Bone & Joint Journal	102 B	12	1646-1653		10.1302/0301-620x.102b12.Bjj-2020-0721.R1	6413	#333	Thoen 2020	Irrelevant
Outcomes of tissue reconstruction in distal lower leg fractures: a retrospective cohort study	Aydogan, E.; Langer, S.; Josten, C.; Fakler, J. K. M.; Henkelmann, R.	Background: Open and closed fractures can be associated with posttraumatic or postoperative soft tissue defects caused by initial trauma, operative procedures, or infections. This study evaluated the postoperative outcomes in patients with open or closed lower leg fractures, related soft tissue defects, and subsequent flap coverage. Methods: We performed a retrospective single-center cohort study…	2020		BMC Musculoskeletal Disorders	21	1			10.1186/s12891-020-03827-9	6414	#334	Aydogan 2020	Irrelevant
Management of aseptic failure of the mobile-bearing Oxford unicompartmental knee arthroplasty	Sabah, S. A.; Lim, C. T.; Middleton, R.; von Fritsch, L.; Bottomley, N.; Jackson, W. F. M.; Price, A. J.; Alvand, A.	Background: Unicompartmental knee arthroplasty (UKA) accounts for 9.1% of primary knee arthroplasties (KAs) in the UK. However, wider uptake is limited by higher revision rates compared with total knee arthroplasties (TKA) and concerns over subsequent poor function. The aim of this study was to understand the revision strategies and clinical outcomes for aseptic, failed UKAs at a high-volume cent…	2020		Knee	27	6	1721-1728		10.1016/j.knee.2020.10.003	6415	#335	Sabah 2020	Irrelevant
Striving for a more person-centered psychosis care: results of a hospital-based multi-professional educational intervention	Allerby, K.; Goulding, A.; Ali, L.; Waern, M.	Background: Reluctance on the part of mental health professionals constitutes an important barrier to patient participation in care. In order to stimulate person-centeredness in the inpatient care of persons with psychotic illness, we developed and tested an educational intervention for hospital staff (including psychiatrists) at all four wards at the Psychosis Clinic, Sahlgrenska University Hosp…	2020		BMC Psychiatry	20	1			10.1186/s12888-020-02871-y	6416	#336	Allerby 2020	Irrelevant
Collaborative model of care between Orthopaedics and allied healthcare professionals in knee osteoarthritis (CONNACT): study protocol for an effectiveness-implementation hybrid randomized control trial	Tan, B. Y.; Pereira, M. J.; Yang, S. Y.; Hunter, D. J.; Skou, S. T.; Thumboo, J.; Car, J.	Background: Knee Osteoarthritis (OA) is a leading cause of global disability. The Collaborative Model of Care between Orthopaedics and Allied Healthcare Professionals (CONNACT) Model of Care (MoC) was developed by optimizing evidence-based non-surgical treatments to deliver value-based care for people with knee OA. The primary aim of this study is to determine the clinical effectiveness of the CO…	2020		BMC Musculoskeletal Disorders	21	1			10.1186/s12891-020-03695-3	6417	#337	Tan 2020	Irrelevant
Collection and use of EQ-5D for follow-up, decision-making, and quality improvement in health care - the case of the Swedish National Quality Registries	Ernstsson, O.; Janssen, M. F.; Heintz, E.	Background: The Swedish National Quality Registries (NQRs) contain individual-level health care data for specific patient populations, or patients receiving specific interventions. Approximately 90% of the 105 Swedish NQRs include any patient-reported outcome measure, with EQ-5D being the most common. As there has been no general overview of EQ-5D data within the NQRs, this study fills a knowledg…	2020		Journal of Patient-Reported Outcomes	4	1			10.1186/s41687-020-00231-8	6418	#338	Ernstsson 2020	Irrelevant
Psychometric properties comparison between EQ-5D-5L and EQ-5D-3L in the general Thai population	Kangwanrattanakul, K.; Parmontree, P.	Purpose: Evidence for the EQ-5D-5L’s psychometric properties in the general Thai population is limited. This study aimed to compare ceiling effect, discriminatory power, response redistribution, validity, reliability between the EQ-5D-5L (5L) and the EQ-5D-3L (3L) in the general Thai population. Methods: 1200 participants were randomly selected. The Shannon index (H′) and Shannon evenness index (…	2020		Quality of Life Research	29	12	3407-3417		10.1007/s11136-020-02595-2	6419	#339	Kangwanrattanakul 2020	Irrelevant
Barriers to uptake of the hip fracture core outcome set: An international survey of 80 hip fracture trialists	Fletcher, J.; Sheehan, K. J.; Smith, T. O.	Background: Core outcome sets are an agreed recommendation to inform the selection of outcome measures in clinical trials. There has been low uptake of the 2014 hip fracture core outcome set. The reasons for this remain unclear. The aim of this study was to understand the reasons for the non-adoption and approaches to increase adoption of the hip fracture core outcome set. Methods: Randomised con…	2020		Clinical Trials	17	6	712-716		10.1177/1740774520941444	6420	#340	Fletcher 2020	Irrelevant
A novel behavioural INTErvention to REduce Sitting Time in older adults undergoing orthopaedic surgery (INTEREST): results of a randomised-controlled feasibility study	Aunger, J. A.; Greaves, C. J.; Davis, E. T.; Asamane, E. A.; Whittaker, A. C.; Greig, C. A.	Background: Osteoarthritis is a prevalent condition in older adults that causes many patients to require a hip or knee replacement. Reducing patients’ sedentariness prior to surgery may improve physical function and post-operative outcomes. Methods: We conducted a pragmatic randomised-controlled feasibility study with 2:1 allocation into intervention or usual care groups. The intervention, based …	2020		Aging Clinical & Experimental Research	32	12	2565-2585		10.1007/s40520-020-01475-6	6422	#342	Aunger 2020	Irrelevant
Rehabilitation protocols in unstable trochanteric fractures treated with cephalomedullary nails in elderly: current practices and outcome	Lizano-Díez, X.; Keel, M. J. B.; Siebenrock, K. A.; Tey, M.; Bastian, J. D.	Background: Optimal rehabilitation treatment after surgery for fixation of unstable trochanteric fractures is challenging in elderly patients. Purpose: The objective of this study is to analyse the existing literature on available rehabilitation protocols with regards to permitting or restricting early weight bearing following fixation of unstable trochanteric fractures treated by the use of ceph…	2020		European Journal of Trauma & Emergency Surgery	46	6	1267-1280		10.1007/s00068-019-01294-z	6423	#343	Lizano-Díez 2020	Irrelevant
The Schulthess local Shoulder Arthroplasty Registry (SAR): Cohort profile	Marzel, A.; Schwyzer, H. K.; Kolling, C.; Moro, F.; Flury, M.; Glanzmann, M. C.; Jung, C.; Wirth, B.; Weber, B.; Simmen, B.; Scheibel, M.; Audigé, L.	Purpose Clinical registries are essential for evaluation of surgical outcomes. The Schulthess Shoulder Arthroplasty Registry (SAR) was established in 2006 to evaluate safety, function, quality-of-life and patient satisfaction in patients undergoing shoulder arthroplasty. Participants Adult patients undergoing anatomic or reverse shoulder joint replacement at the Schulthess Klinik, a high-volume, …	2020		BMJ Open	10	11			10.1136/bmjopen-2020-040591	6424	#345	Marzel 2020	Irrelevant
Effect of Vitamin D Supplementation, Omega-3 Fatty Acid Supplementation, or a Strength-Training Exercise Program on Clinical Outcomes in Older Adults: The DO-HEALTH Randomized Clinical Trial	Bischoff-Ferrari, H. A.; Vellas, B.; Rizzoli, R.; Kressig, R. W.; Da Silva, J. A. P.; Blauth, M.; Felson, D. T.; McCloskey, E. V.; Watzl, B.; Hofbauer, L. C.; Felsenberg, D.; Willett, W. C.; Dawson-Hughes, B.; Manson, J. E.; Siebert, U.; Theiler, R.; Staehelin, H. B.; De Godoi Rezende Costa Molino, C.; Chocano-Bedoya, P. O.; Abderhalden, L. A.; Egli, A.; Kanis, J. A.; Orav, E. J.	Importance: The benefits of Vitamin D, omega-3 fatty acids, and exercise in disease prevention remain unclear. Objective: To test whether Vitamin D, omega-3s, and a strength-training exercise program, alone or in combination, improved 6 health outcomes among older adults. Design, Setting, and Participants: Double-blind, placebo-controlled, 2 × 2 × 2 factorial randomized clinical trial among 2157 …	2020		JAMA - Journal of the American Medical Association	324	18	1855-1868		10.1001/jama.2020.16909	6425	#346	Bischoff-Ferrari 2020	Irrelevant
Outpatient physiotherapy versus home-based rehabilitation for patients at risk of poor outcomes after knee Arthroplasty: CORKA RCT	Barker, K. L.; Room, J.; Knight, R.; Dutton, S. J.; Toye, F.; Leal, J.; Kent, S.; Kenealy, N.; Schussel, M. M.; Collins, G.; Beard, D. J.; Price, A.; Underwood, M.; Drummond, A.; Cook, E.; Lamb, S. E.; group, C. T.	Background: Over 100,000 primary knee arthroplasty operations are undertaken annually in the UK. Around 15–30% of patients do not report a good outcome. Better rehabilitation strategies may improve patient-reported outcomes. Objectives: To compare the outcomes from a traditional outpatient physiotherapy model with those from a home-based rehabilitation programme for people assessed as being at ri…	2020		Health Technology Assessment	24	65	1-115		10.3310/hta24650	6426	#347	Barker 2020	Irrelevant
Can we predict outcome after treatment of long bone osteomyelitis? A study of pAtient-reported quAlity of life strAtified with the BACh classification	Hotchen, A. J.; Dudareva, M.; Corrigan, R. A.; Ferguson, J. Y.; McNally, M. A.	aims This study presents patient-reported quality of life (QoL) over the first year following surgical debridement of long bone osteomyelitis. It assesses the bone involvement, antimicrobial options, coverage of soft tissues, and host status (BACH) classification as a prognostic tool and its ability to stratify cases into 'uncomplicated' or 'complex'. Methods Patients with long-bone osteomyelitis…	2020		Bone & Joint Journal	102	11	1587-1596		10.1302/0301-620x.102b11.Bjj-2020-0284.R1	6427	#348	Hotchen 2020	Irrelevant
More Severe Radiographic Osteoarthritis Is Associated With Increased Improvement in Patients’ Health State Following a Total Knee Arthroplasty	Rehman, Y.; Lindberg, M. F.; Arnljot, K.; Gay, C. L.; Lerdal, A.; Aamodt, A.	Background: To assess whether preoperative radiological severity of osteoarthritis (OA) is related to the level of improvement in patients’ health state measured 1 year after total knee arthroplasty (TKA). Methods: Radiographic severity of OA was graded using the Kellgren-Lawrence (KL) classification. Two independent observers were blinded to patients’ outcome scores. Health-related quality of li…	2020		Journal of Arthroplasty	35	11	3131-3137		10.1016/j.arth.2020.06.025	6428	#349	Rehman 2020	Irrelevant
Displaced femoral neck fractures in patients 60-69 years old – treatment and patient reported outcomes in a register cohort	Lagergren, J.; MÖLler, M.; Rogmark, C.	Background: Several randomized studies have compared arthroplasty and internal fixation (IF) and found better patient reported outcome measure (PROM) and fewer reoperations for arthroplasty. But consensus is lacking regarding which method to use in the "young elderly” patients aged 60-69; IF tend to fail in up to 1/3 of the cases but can offer the benefits of a biologically intact hip if successf…	2020		Injury	51	11	2652-2657		10.1016/j.injury.2020.08.004	6429	#350	Lagergren 2020	Irrelevant
The prevalence and prognostic factors of psychological distress in older patients with a hip fracture: A longitudinal cohort study	van de Ree, C. L. P.; de Munter, L.; Biesbroeck, B. H. H.; Kruithof, N.; Gosens, T.; de Jongh, M. A. C.	Introduction: A hip fracture can be experienced as a traumatic event that can induce psychological distress. The aim of this study is to give more insight into the prevalence of symptoms of psychological distress in older patients following the first year after a hip fracture. In addition, prognostic factors were determined for psychological distress after hip fracture. Materials and Methods: Thi…	2020		Injury	51	11	2668-2675		10.1016/j.injury.2020.07.049	6430	#351	vandeRee 2020	Irrelevant
Short-term safety, function, and quality of life in patients treated with Univers Revers prosthesis: a multicenter 2-year follow-up case series	Schwyzer, H. K.; Marzel, A.; Wirth, B.; Rickenbacher, D.; Flury, M.; Schoch, C.; Tauber, M.; Rzepka, D.; Lehmann, L.; Lichtenberg, S.; Magosch, P.; Habermeyer, P.; Audigé, L.	Background: The use of reverse total shoulder arthroplasty (RTSA) has dramatically increased in recent years with the advent of new prosthesis designs regularly entering the market. We define the rate of local complications during the first 2 years after RTSA with the Univers Revers prosthesis and describe the changes in radiologic outcomes, as well as function, pain, satisfaction, and quality of…	2020		Journal of Shoulder & Elbow Surgery	29	11	2282-2291		10.1016/j.jse.2020.01.090	6431	#352	Schwyzer 2020	Irrelevant
Optimized drug-coated balloon angioplasty of the superficial femoral and proximal popliteal arteries using the Tack Endovascular System: TOBA III 12-month results	Brodmann, M.; Wissgott, C.; Brechtel, K.; Nikol, S.; Zeller, T.; Lichtenberg, M.; Blessing, E.; Gray, W.; Investigators, T. I.	Objective: The Tack Endovascular System (Intact Vascular, Wayne, Pa) combines low-metallic content with focal delivery to seal areas of dissection associated with balloon angioplasty. The device system is designed to treat vascular dissections in the superficial femoral and proximal popliteal arteries. Tack implants exert low radial force and are associated with minimal metal burden, which reduce…	2020		Journal of Vascular Surgery	72	5	1636-1647.e1631		10.1016/j.jvs.2020.01.078	6432	#353	Brodmann 2020	Irrelevant
Unravelling the heterogeneity of soft tissue and bone sarcoma patients' health-related quality of life: a systematic literature review with focus on tumour location	Den Hollander, D.; Van Der Graaf, W. T. A.; Fiore, M.; Kasper, B.; Singer, S.; Desar, I. M. E.; Husson, O.	Patients with sarcoma experience many physical and psychological symptoms, adversely affecting their health-related quality of life (HRQoL). HRQoL assessment is challenging due to the diversity of the disease. This review aims to unravel the heterogeneity of HRQoL of patients with sarcoma with regard to tumour location and to summarise the used measures in research. English-language literature fr…	2020		ESMO Open	5	5			10.1136/esmoopen-2020-000914	6433	#354	DenHollander 2020	Irrelevant
Protocol for a definitive randomised controlled trial and economic evaluation of a community-based rehabilitation programme following hip fracture: Fracture in the elderly multidisciplinary rehabilitation - Phase III (FEMuR III)	Williams, N.; Dodd, S.; Hardwick, B.; Clayton, D.; Edwards, R. T.; Charles, J. M.; Logan, P.; Busse, M.; Lewis, R.; Smith, T. O.; Sackley, C.; Morrison, V.; Lemmey, A.; Masterson-Algar, P.; Howard, L.; Hennessy, S.; Soady, C.; Ralph, P.; Dobson, S.; Dorkenoo, S.	Introduction Proximal femoral (hip) fracture is common, serious and costly. Rehabilitation may improve functional recovery but evidence of effectiveness and cost-effectiveness are lacking. An enhanced rehabilitation intervention was previously developed and a feasibility study tested the methods used for this randomised controlled trial (RCT). The objectives are to compare the effectiveness and c…	2020		BMJ Open	10	10			10.1136/bmjopen-2020-039791	6434	#356	Williams 2020	Irrelevant
Responsiveness and minimal clinically important difference of the EQ-5D-5L in cervical intraepithelial neoplasia: A longitudinal study	Hu, X.; Jing, M.; Zhang, M.; Yang, P.; Yan, X.	Background: With the widespread clinical application of the five-level version of the EuroQol five-dimensional questionnaire (EQ-5D-5L), whether the questionnaire scores are responsive to changes in patients' health and how much changes in questionnaire scores represent patients' real health changes require consideration. Consequently, we assessed responsiveness and estimated the minimal clinical…	2020		Health & Quality of Life Outcomes	18	1			10.1186/s12955-020-01578-8	6435	#357	Hu 2020	Irrelevant
Rehabilitation strategies for patients with femoral neck fractures in sarcopenia: A narrative review	Avola, M.; Mangano, G. R. A.; Testa, G.; Mangano, S.; Vescio, A.; Pavone, V.; Vecchio, M.	Sarcopenia is defined as a syndrome characterized by progressive and generalized loss of skeletal muscle mass and strength. It has been identified as one of the most common comorbidities associated with femoral neck fracture (FNF). The aim of this review was to evaluate the impact of physical therapy on FNF patients’ function and rehabilitation. The selected articles were randomized controlled tr…	2020		Journal of Clinical Medicine	9	10	16-Jan		10.3390/jcm9103115	6436	#358	Avola 2020	Irrelevant
Surgical fixation compared with cast immobilisation for adults with a bicortical fracture of the scaphoid waist: The swifft rct	Diaso, J.; Brealeyo, S.; Cooko, L.; Fairhursto, C.; Hindeo, S.; Leightono, P.; Choudharyo, S.; Costao, M.; Hewitto, C.; Hodgsono, S.; Jeffersono, L.; Jeyapalano, K.; Kedingo, A.; Northgraveso, M.; Palmero, J.; Rangano, A.; Richardsono, G.; Taubo, N.; Tewo, G.; Thompsono, J.; Torgersono, D.	Background: Scaphoid fractures account for 90% of carpal fractures and occur predominantly in young men. Immediate surgical fixation of this fracture has increased. Objective: To compare the clinical effectiveness and cost-effectiveness of surgical fixation with cast treatment and early fixation in adults with scaphoid waist fractures that fail to unite. Design: Multicentre, pragmatic, open-label…	2020		Health Technology Assessment	24	52	a-234		10.3310/hta24520	6437	#359	Diaso 2020	Irrelevant
Adult Measures of General Health and Health-Related Quality of Life	Busija, L.; Ackerman, I. N.; Haas, R.; Wallis, J.; Nolte, S.; Bentley, S.; Miura, D.; Hawkins, M.; Buchbinder, R.		2020		Arthritis Care & Research	72	S10	522-564		10.1002/acr.24216	6438	#361	Busija 2020	Irrelevant
Efficacy of combined antigravity treadmill and conventional rehabilitation after hip fracture in patients with sarcopenia	Oh, M. K.; Yoo, J. I.; Byun, H.; Chun, S. W.; Lim, S. K.; Jang, Y. J.; Lee, C. H.	Background: To compare long-term effects of antigravity treadmill (AGT) combined with conventional rehabilitation (CR) and CR after hip fracture in patients with sarcopenia. Methods: Forty-five patients were randomly allocated to AGT combined with CR (experimental group) or CR (control group) for 10 consecutive working days. Participants were evaluated prior to treatment, 3 weeks, 3 months, and 6…	2020		Journals of Gerontology - Series A Biological Sciences & Medical Sciences	75	10	E173-E181		10.1093/gerona/glaa158	6439	#364	Oh 2020	Irrelevant
Long-Term Outcomes of Fasciotomy for Acute Compartment Syndrome after a Fracture of the Tibial Diaphysis	MacKenzie, S. A.; Carter, T. H.; MacDonald, D.; White, T. O.; Duckworth, A. D.	Objectives:To evaluate the short- and long-term patient-reported outcomes of acute compartment syndrome (ACS) complicating a fracture of the tibial diaphysis.Design:A retrospective review.Setting:Academic orthopaedic trauma center.Patients:We retrospectively identified 559 patients from a trauma database over a 7-year period. Forty-one patients (7.3%) underwent fasciotomies for ACS and were inclu…	2020		Journal of Orthopaedic Trauma	34	10	512-517		10.1097/bot.0000000000001786	6440	#365	MacKenzie 2020	Irrelevant
Health-related quality of life and opioid use disorder pharmacotherapy: A secondary analysis of a clinical trial	Jalali, A.; Ryan, D. A.; Jeng, P. J.; McCollister, K. E.; Leff, J. A.; Lee, J. D.; Nunes, E. V.; Novo, P.; Rotrosen, J.; Schackman, B. R.; Murphy, S. M.	Objective: To examine the health-related quality-of-life (HRQoL) of persons with opioid use disorder (OUD) seeking treatment in an inpatient detoxification or short-term residential setting; continuing treatment as outpatients. Methods: We conducted a secondary analysis of data from a clinical trial (N = 508) where participants were randomized to extended-release naltrexone or buprenorphine-nalox…	2020		Drug & Alcohol Dependence	215				10.1016/j.drugalcdep.2020.108221	6441	#366	Jalali 2020	Irrelevant
Patient-reported outcomes of 7133 distal femoral, patellar, and proximal tibial fracture patients: A national cross-sectional study with one-, three-, and five-year follow-up	Vestergaard, V.; Schrøder, H. M.; Hare, K. B.; Toquer, P.; Troelsen, A.; Pedersen, A. B.	Background: Few studies have described patient-reported outcome measures (PROMs) in knee fracture patients. We reported knee-specific and generic median PROM scores after knee fracture and identified risk factors for poor outcome defined by low median PROM scores. Methods: In a Danish cross-sectional study of 7133 distal femoral, patellar, and proximal tibial fracture patients during 2011–2017, O…	2020		Knee	27	5	1310-1324		10.1016/j.knee.2020.06.006	6443	#368	Vestergaard 2020	Irrelevant
SF-12 or SF-36 in pituitary disease? Toward concise and comprehensive patient-reported outcomes measurements	van der Meulen, M.; Zamanipoor Najafabadi, A. H.; Lobatto, D. J.; Andela, C. D.; Vliet Vlieland, T. P. M.; Pereira, A. M.; van Furth, W. R.; Biermasz, N. R.	Purpose: Pituitary diseases severely affect patients’ health-related quality of life (HRQoL). The most frequently used generic HRQoL questionnaire is the Short Form-36 (SF-36). The shorter 12-item version (SF-12) can improve efficiency of patient monitoring. This study aimed to determine whether SF-12 can replace SF-36 in pituitary care. Methods: In a longitudinal cohort study (August 2016 to Dec…	2020		Endocrine	70	1	123-133		10.1007/s12020-020-02384-4	6444	#369	vanderMeulen 2020	Irrelevant
Movement quality evaluation and its correlation with recommended functional measures in hip osteoarthritis	Olsen, A. L.; Magnussen, L. H.; Skjaerven, L. H.; Assmus, J.; Sundal, M. A.; Ostelo, R.; Strand, L. I.	Objective: Hip osteoarthritis may cause compensational movement strategies that require extra physical and mental effort. Such aberrant functioning can be captured in movement quality evaluation. The objective of this study was to explore whether movement quality, evaluated as a multiperspective phenomenon, is reflected in commonly used and recommended functional measures in this group of patient…	2020		Physiotherapy Research International	25	4			10.1002/pri.1848	6445	#372	Olsen 2020	Irrelevant
Arthroscopic surgery versus physiotherapy for femoroacetabular impingement: a meta-analysis study	Gatz, M.; Driessen, A.; Eschweiler, J.; Tingart, M.; Migliorini, F.	Introduction: Femoroacetabular impingement (FAI) is thought to play an important role in the development of hip osteoarthritis. However, there is no consensus about the optimal treatment options, since non-operative therapy such as physiotherapy and surgical treatment such as arthroscopic hip surgery can both improve symptoms. Therefore, the aim of the present meta-analysis was to compare the out…	2020		European Journal of Orthopaedic Surgery & Traumatology	30	7	1151-1162		10.1007/s00590-020-02675-6	6446	#373	Gatz 2020	Irrelevant
An occupation-based intervention in patients with hand-related disorders grouped using the sense of coherence scale—A randomized controlled trial	Hansen, A. Ø; Kristensen, H. K.; Cederlund, R.; Möller, S.; Tromborg, H.	Study Design: A nonblinded randomized controlled trial. Introduction: Occupation-based interventions are superior to physical exercise–based interventions in patients with activity limitations. However, only a few studies have examined the effect in patients with hand-related disorders. Patients recover heterogeneously, which could be due to personal factors, such as sense of coherence (SOC). Pur…	2020		Journal of Hand Therapy	33	4	455-469		10.1016/j.jht.2019.12.009	6447	#374	Hansen 2020	Irrelevant
Collaborative model of care between Orthopaedics and allied healthcare professionals trial (CONNACT) - A feasibility study in patients with knee osteoarthritis using a mixed method approach	Tan, B. Y.; Ding, B. T. K.; Pereira, M. J.; Skou, S. T.; Thumboo, J.; Car, J.	Background: Osteoarthritis is a leading cause of global disability resulting in significant morbidity and cost to the healthcare system. Current guidelines recommend lifestyle changes such exercises and weight loss as first line treatment prior to surgical consideration. Our current model of care is inefficient with suboptimal allied health intervention for effective behaviour changes. A 12-week …	2020		BMC Musculoskeletal Disorders	21	1			10.1186/s12891-020-03611-9	6448	#375	Tan 2020	Irrelevant
Emotions of orthopaedic arthroplasty patients a european survey	Zabalegui, A.; Cabrera, E.; Cano, S.; Copanitsanou, P.; Fatkulina, N.; Katajisto, J.; Papastavrou, E.; Sigurdardottir, A. K.; Valkeapää, K.; Leino-Kilpi, H.	METHODS: This was a pre/post-observational study examining patients' emotions before and during elective knee or hip replacement surgery for osteoarthritis in seven European Union countries to identify factors related to better emotional status at discharge. INSTRUMENTS: In addition to demographic data, information was collected on quality of life (EuroQoL five-dimension questionnaire), hospital …	2020		Orthopaedic Nursing	39	5	315-323		10.1097/nor.0000000000000696	6449	#376	Zabalegui 2020	Irrelevant
Health economic evaluation of rivaroxaban in the treatment of patients with chronic coronary artery disease or peripheral artery disease	Cowie, M. R.; Lamy, A.; Levy, P.; Mealing, S.; Millier, A.; Mernagh, P.; Cristeau, O.; Bowrin, K.; Briere, J. B.	Aims In the COMPASS trial, rivaroxaban 2.5 mg twice daily (bid) plus acetylsalicylic acid (ASA) 100 mg once daily (od) performed better than ASA 100 mg od alone in reducing the rate of cardiovascular disease, stroke, or myocardial infarction (MI) in patients with coronary artery disease (CAD) and peripheral artery disease (PAD). A Markov model was developed to assess the cost-effectiveness of riv…	2020		Cardiovascular Research	116	11	1918-1924		10.1093/cvr/cvz278	6450	#377	Cowie 2020	Irrelevant
Clinical outcomes after anterior cruciate ligament injury: Panther Symposium ACL Injury Clinical Outcomes Consensus Group	Svantesson, E.; Hamrin Senorski, E.; Webster, K. E.; Karlsson, J.; Diermeier, T.; Rothrauff, B. B.; Meredith, S. J.; Rauer, T.; Irrgang, J. J.; Spindler, K. P.; Ma, C. B.; Musahl, V.	Purpose A stringent outcome assessment is a key aspect for establishing evidence-based clinical guidelines for anterior cruciate ligament (ACL) injury treatment. The aim of this consensus statement was to establish what data should be reported when conducting an ACL outcome study, what specific outcome measurements should be used and at what follow-up time those outcomes should be assessed. Metho…	2020		Journal of ISAKOS	5	5	281-294		10.1136/jisakos-2020-000494	6451	#378	Svantesson 2020	Irrelevant
The effect of participating in MedEx Wellness, a community-based chronic disease exercise rehabilitation programme, on physical, clinical and psychological health: A study protocol for a cohort trial	Kehoe, B.; Skelly, F.; Moyna, N.; Cantwell, M.; Boran, L.; Daly, L.; McCarren, A.; Dowd, K.; Woods, C.; McCaffrey, N.; Loughney, L.	Background: Community-based exercise rehabilitation programmes for chronic disease are an effective alternative to traditional hospital-based programmes. MedEx Wellness is a novel community-based exercise rehabilitation programme that integrates a range of chronic diseases. The aim of this trial was to investigate the effect of participating in MedEx Wellness on physical, clinical and psychologic…	2020		Contemporary Clinical Trials Communications	19				10.1016/j.conctc.2020.100591	6452	#380	Kehoe 2020	Irrelevant
Development of algorithms to estimate EQ-5D and derive health utilities from WHOQOL-HIV Bref: a mapping study	Castro, R.; De Boni, R. B.; Perazzo, H.; Grinsztejn, B.; Veloso, V. G.; Ribeiro-Alves, M.	Purpose: This study aimed to develop and evaluate different families of applicable models available for utility mapping between World Health Organization Quality of Life for HIV-abbreviated version (WHOQOL-HIV Bref) and EQ-5D-3L and to propose an optimised algorithm to estimate health utilities of people living with HIV. Methods: Estimation dataset was collected between July 2014 and September 20…	2020		Quality of Life Research	29	9	2497-2508		10.1007/s11136-020-02534-1	6453	#381	Castro 2020	Irrelevant
[truncated: 7,909 more rows]
