# Supplementary material for: Changes in health-related quality of life in young-old and old-old patients undergoing elective orthopedic surgery: A systematic review
Source: PLoS One. 2024 Oct 1;19(10):e0308842. doi: 10.1371/journal.pone.0308842 (PMC11444409; doi:10.1371/journal.pone.0308842)
Supplement: S3 File — (XLSX) [file pone.0308842.s003.xlsx]

## Sheet: Data
Ref ID	1st Author, year, country	Journal name	Name of Data Extractors	Date of Data Extraction	Eligibility to be included in review	Type of study	Mean Age (years); overall mean, mean for each age group	Female (N, %)	Male (N, %)	Mean BMI (kg/m^2)	ASA type	CCI index	Post-operative complications	Length of stay (days)	Total patients (N)	Number of Patients in each age group	Single/Multi-site	Type of surgery	Elective/ Emergency surgery	type of QoL measure (SF-36, SF-12, EQ-5D-3L, EQ-5D-5L)	Timeline of QoL measurement	Preoperative QoL for age groups (mean)	Postoperative QoL score(s) for age groups with timepoint	Statistical method for comparison between groups	Outcome reported	Comments/Notes
1	Aalund, 2017, Denmark	Clinical Interventions in Aging	Yun Jin Chen; Justine Lau	June 30, 2023; June 30, 2023	Eligibility confirmed	Cohort Study	Overall mean - 68.9 ± 10.15	Total - 769, 47.8%, <60 - 129, 39.2%, 60-69 - 251,44%, 70-79 - 277, 50.6%, >79 - 113, 66.9%	Total - 841, 52.2%, <60 - 200, 60.8%, 60-69 - 320, 56%, 70-79 - 271, 49.4%, >79 - 56, 33.1%	N/A	N/A	N/A	N/A	N/A	1610	<60 - 329, <60-69 - 571, 70-79 - 548, >79 - 169	Single	Total hip arthroplasty	Elective	Eq-5d-3L	preop, 3months postop, 12 months postop	<60 - 0.64 ± 0.18, <60-69 - 0.65 ± 0.19, 70-79 - 0.63 ± 0.20, >79 - 0.52 ± 0.23	3 months: <60 - 0.82 ± 0.17, <60-69 - 0.86 ± 0.14, 70-79 - 0.89 ± 0.14, >79 - 0.81 ± 0.15. 12 months: <60 - 0.88 ± 0.16, <60-69 - 0.91 ± 0.13, 70-79 - 0.90 ± 0.14, >79 - 0.82 ± 0.15	multiple linear regressions. Analyses for impact of age was adjusted for sex. Results were presented as 95% confidence intervals with p values (sig. is p<0.05)	Significant associations between age and change in HRQoL were found at both 3 and 12 months follow-up. 3 months: 0.0026 (CI 0.0013;0.0039), p<0.001. 12 months: 0.0020 (CI 0.0008;0.0032), p=0.001
2	Alentorn-Geli, 2013, Spain	Orthopedics	Yun Jin Chen; Justine Lau	June 30, 2023; June 30, 2023	Eligibility confirmed	Cohort study	Overall - 72.5 ± 6.7 <80 - 70.7 ± 5.6 ≥80 - 82.1 ± 1.8	<80 - 255 ≥80 - 48	<80 - 73 ≥80 - 15	<80 - 31.4 ± 4.8 ≥80 - 30.2 ± 5	N/A	N/A	N/A	<80 - 8.3 ± 0.8 ≥80 - 8.5 ± 0.9	391	<80 - 328 ≥80 - 63	Single	Total knee arthroplasty	Elective	SF-36 mental component score (MCS) and physical component score (PCS)	preop, 1 year postop	<80: PCS - 32.1 ± 7 MCS - 46.6 ± 15 ≥80: PCS - 30.8 ± 9 MCS - 49.9 ± 14	<80 at 1 year: PCS - 44.2 ± 9 MCS - 47.9 ± 13 ≥80 at 1 year: PCS - 39.9 ± 7 MCS - 48.6 ± 13	Chi-square analysis: compare categorical variables. Mann-Whitney U test: compare quantitative variables. Significance: p<0.05	insignificant difference in pre-and postoperative change between <80 years and ≥80 years in PCS (p=0.07) and MCS (p=0.1)	<80 group likely has patients <65 years of age
3	Anderson, 2022, Germany	SICOT Journal	Yun Jin Chen; Justine Lau	June 30, 2023; June 30, 2023	Eligibility confirmed	Cohort study	Overall - 74 ± 7.5 60-69 years - 65 ± 3, 70-79 years - 75 ± 3, ≥80 - 82 ± 2	Overall - 160 (56.67%) 60-69 years - 50%, 70-79 years - 60%, ≥80 - 60%	60-69 years - 50%, 70-79 years - 40%, ≥80 - 40%	N/A	60-69: ASA1-5%, ASA2-76%, ASA3-19%, ASA4-0%. 70-79: ASA1-1%, ASA2-55%, ASA3-41%, ASA4-1%. ≥80: ASA1-1%, ASA2-39%, ASA3-58%, ASA4-1%	N/A	Orthopedic complications: 60-69 years - 5%, 70-79 years - 8%, ≥80 - 5%. Non-orthopedic complications: 60-69 years - 3%, 70-79 years - 8%, ≥80 - 13% Blood transfusion 60-69 years - 2%, 70-79 years - 6%, ≥80 - 11% Mortality 60-69 years - 0%, 70-79 years - 1%, ≥80 - 0%	60-69 years - 7±2, 70-79 years - 8±4, ≥80 - 9±3	300	60-69 years - 100, 70-79 years - 100, ≥80 - 100	Single	Total hip arthroplasty	Elective	Eq-5d-3L	preop, 12 months postop	MEDIAN (25th-75th quartile: 60-69 years - 0.606 (0.291–0.613), 70-79 years - 0.495 (0.291–0.606), ≥80 - 0.495 (0.291–0.613)	MEDIAN (25th-75th quartile: 60-69 years - 1.000(0.750–1.000), 70-79 years - 0.902 (0.747–1.000), ≥80 - 0.770 (0.606–1.000)	intergroup comparison: Kruskal-Wallis-test (ANOVA on ranks) as an omnibus test. significance p<0.05	absolute values at 12 months after THA differed significantly in the omnibus test (p = 0.008) absolute values at 12 months: ≥80 significantl lower than 60-69 (p<0.05). No significant differences in absolute amount of change between age groups (p=0.083)
4	Ayers, 2022 USA	Journal of Arthroplasty	Yun Jin Chen; Justine Lau	June 30, 2023; June 30, 2023	Eligibility confirmed	Cohort Study	Overall mean - 64.5 ± 10.7	Overall - 4,487 (56.5%) <55 - 689 (49.6%) 55-64 - 1405 (56.2%) 65-74 - 1529 (58.2%) ≥75 - 864 (60.9%)	<55 - 50.4%, 55-64 - 43.8%, 65-74 - 41.8%, ≥75 - 39.1%	<55 - 30.41 ± 6.52, 55-64 - 29.80 ± 6.07, 65-74 - 29.19 ± 5.45, ≥75 - 27.32 ± 4.76	N/A	<55: 0 - 74.1% 1 - 13.4% 2-5 - 6.8% ≥6 - 5.7% 55-64: 0 - 66.9% 1 - 17.8% 2-5 - 7.8% ≥6 - 7.5% 65-74: 0 - 57.9% 1 - 19.1% 2-5 - 10.6% ≥6 - 12.4% ≥75: 0 - 51.4% 1 - 20.5% 2-5 - 13.0% ≥6 - 15.1%	N/A	N/A	7934	<55: 1389 55-64: 2500 65-74: 2627 ≥75: 1418	Multi	total hip arthroplasty	Elective	SF-36 mental component score (MCS) and physical component score (PCS)	preop, 1-y postop	MCS <55: 48.32 ± 12.98 55-64: 50.43 ± 12.36 65-74: 52.47 ± 11.81 ≥75: 51.29 ± 11.83 PCS <55: 31.12 ± 8.42 55-64: 31.85 ± 8.70 65-74: 31.65 ± 8.46 ≥75: 31.19 ± 8.25	MCS at 1 year <55: 51.81 ± 10.83 55-64: 53.69 ± 9.23 65-74: 55.39 ± 8.73 ≥75: 54.13 ± 9.80 PCS at 1 year <55: 46.91 ± 10.57 55-64: 47.15 ± 9.98 65-74: 45.61 ± 9.85 ≥75: 42.26 ± 10.28	Multiple regression analysis with 95% confidence interval. Signfiicance p<0.05	Differences among the four groups were clinically insignificant (p>0.05)
5	Clement, 2022, UK	Bone and joint open	Yun Jin Chen; Justine Lau	July 1, 2023; July 1, 2023	Eligibility confirmed	cohort study	Overall mean - 69.9 years (SD 9.5)	115	85	N/A	N/A	N/A	N/A	N/A	200	<65 - 64 65-74 - 67 ≥ 75- 64 (only 195 actually undewent surgery)	Single	Total hip arthroplasty	Elective	Eq-5d-5l, SF-36 (broken down into 8 domains)	preop, 3 months, 12 months, 24 months, 60 months	See Sheet "Clement 2022"	See Sheet "Clement 2022"	ANOVA was used with post hoc Bonferroni correction for multiple testing. Significance: p<0.05	No significant differences at all timepoints between groups in Eq-5d-5l. Patients aged ≥ 75 years had significantly lower physical function (p ≤ 0.010) and physical role (p ≤ 0.047) SF-36 scores at 12, 24, and 60 months	Mean improvements between timepoints were not compared between the age groups.
6	Goh, 2020, Singapore	Journal of arthroplasty	Yun Jin Chen; Justine Lau	July 1, 2023; July 1, 2023	Eligibility confirmed	prospective case control	Overall - 75.6 ± 6.3 65-74 - 69.7 ± 2.5 ≥80 - 81.5 ± 2	Overall - 949 (79.9%) 65-74 - 473 (79.6%) ≥80 - 476 (80.1%)	65-74 - 121, 20.4% ≥80 - 118 ± 19.9%	65-74 - 26.3 ± 4.2 ≥80 - 26.4 ± 3.9	N/A	N/A	N/A	N/A	1188	65-74 - 594 ≥80 - 594	Single	Total knee arthroplasty	Elective	SF-36 mental component score (MCS) and physical component score (PCS)	preop, 6 months, 2 years	PCS 65-74 - 29.5 ± 10.5 ≥80 - 29.5 ± 9.9 MCS 65-74 - 52.4 ± 10.3 ≥80 - 52.2 ± 10.3	6 months: PCS 65-74 - 45.2 ± 11.4 ≥80 - 42.3 ± 11.3 MCS 65-74 - 54.1 ± 10.4 ≥80 - 55.3 ± 9.9 2 years: PCS 65-74 - 48.1 ± 10 ≥80 - 45.2 ± 11.1 MCS 65-74 - 55.5 ± 10.2 ≥80 - 55.0 ± 10.2	Repeated measures analysis of variance was used to analyze the improvement in outcomes over time within each group. Significance: p<0.05	6 month and 2 year post-operative SF36-PCS was significantly different between the age groups (p<0.01 at both timepoints)
7	Goh, 2021, USA	Journal of arthroplasty	Yun Jin Chen; Justine Lau	July 1, 2023; July 1, 2023	Eligibility confirmed	prospective case control	Overall - 73.3 ± 6.3 65-74 - 70 ± 2.7 ≥80 - 83 ± 3	Overall - 85 (48.3%) 65-74 - 62, 47% ≥80 - 23, 52.3%	65-74 - 70, 53% ≥80 - 21 ± 47.7%	65-74 - 27.1 ± 4.4 ≥80 - 27.1 ± 3.5	N/A	65-74 - 0.8 ± 1.2 ≥80 - 1.0 ± 1.2	65-74 - 7, 5.3% ≥80 - 3, 6.8%	N/A	176	65-74 - 132 ≥80 - 44	Single	Partial Knee arthroplasty	Elective	SF-12 mental component score (MCS) and physical component score (PCS)	preop, 2 years	PCS 65-74 - 35.4 ± 8.7 ≥80 - 34.4 ± 9.6 MCS 65-74 - 55.0 ± 8.2 ≥80 - 52.8 ± 9.7	PCS - 2 years 65-74 - 44.9 ± 9.2 ≥80 - 39.4 ± 14.1 MCS - 2 years 65-74 - 53.8 ± 8.0 ≥80 - 53.1 ± 14.2	P-Values calculated using the independent samples t-test (continuous variables) or chi-square test (categorical variables)	Difference from preop to postop SF12 PCS and MCS did not differ significantly between the age groups.	ANOVA and post hoc tests were used to analyse knee scores amongst the groups. p < 0.05 was significant. Partial Knee Arthroplasty (NOT Total)
8	Gordon, 2014, Sweden	Acta Orthopaedica	Yun Jin Chen; Justine Lau	July 1, 2023; July 1, 2023	Eligibility confirmed	Cohort study	Overall age - 69 ± 10	overall - 15,619 (57%)	overall - 43%	N/A	N/A	N/A	N/A	N/A	34519	≤50 - 1216 51-60 - 4726 61-70 - 12005 71-80 - 11788 81-85 - 3356 >85 - 1428	Multi	Total hip arthroplasty	elective	Eq-5d-3l	preop, one year	Median (interquartile range) ≤50 - 0.71 (0.61–0.81) 51-60 - 0.71 (0.61–0.78) 61-70 - 0.74 (0.64–0.81) 71-80 - 0.77 (0.67–0.84) 81-85 - 0.74 (0.64–0.81) >85 - 0.71 (0.63–0.80)	Median (interquartile range) one year post op: ≤50 - 0.93 (0.87–0.97) 51-60 - 0.93 (0.83–0.97) 61-70 - 0.93 (0.84–0.97) 71-80 - 0.91 (0.81–0.97) 81-85 - 0.87 (0.77–0.97) >85 - 0.87 (0.77–0.93)	Used ordinary least-squares linear regression for estimation of the coefficients. No statistics was done on raw comparison of the median pre/postoperative Eq-5d for age groups.	The majority of patients improved across the age range for eq-5d. Failure to improve increased in patients over 80 years of age; 13% of patients >80 failed to improv eq-5d.
9	Jones, 2001, Canada	Archives of Internal Medicine	Yun Jin Chen; Justine Lau	July 1, 2023; July 1, 2023	Eligibility confirmed	Cohort	THA: overall - 71.4 (8.2) <80 years - 68.8 ± 6.5 ≥80 years - 83.6 ± 2.6 TKA: overll - 70.7 (7.7) <80 years - 68.8 ± 6.4 ≥80 years - 82.9 ± 2.0	THA: <80 years - 98, 60% ≥80 years - 24, 71% TKA: <80 years - 127, 57% ≥80 years - 24, 69%	THA: <80 years - 40% ≥80 years - 28% TKA: <80 years - 43% ≥80 years - 31%	THA: <80 years - 29.7 (5.2) ≥80 years - 26.8 (4.3) TKA: <80 years - 31.6 (5.9) ≥80 years - 31.1 (5.3)	N/A	N/A	THA: <80 years - 30% ≥80 years - 41% TKA: <80 years - 34% ≥80 years - 37%	THA: <80 years - 7 ± 5 ≥80 years - 8 ± 4 TKA: <80 years - 7 ± 2 ≥80 years - 6 ± 2	THA - 197 TKA - 257	THA: <80 years - 163 ≥80 years - 34 TKA: <80 years - 222 ≥80 years - 35	multi	Total hip arthroplasty and total knee arthroplasty	Elective	SF-36 mental component score (MCS) and physical component score (PCS)	preop, 6 months postop	THA: PCS - <80 years - 26 ± 6 PCS ≥80 years - 22 ± 5 MCS - <80 years - 48 ± 12 MCS ≥80 years - 50 ± 14 TKA: PCS - <80 years - 26 ± 8 PCS ≥80 years - 25 ± 7 MCS - <80 years - 50 ± 11 MCS ≥80 years - 51 ± 11	THA: PCS - <80 years - 38 ± 11 PCS ≥80 years - 35 ± 11 MCS - <80 years - 54 ± 10 MCS ≥80 years - 51 ± 14 TKA: PCS - <80 years - 35 ± 10 PCS ≥80 years - 32 ± 10 MCS - <80 years - 53 ± 11 MCS ≥80 years - 51 ± 11	T.tests were used to compare preop and postop scores within the age group. Significance: p<0.05.	Improvements were reported in SF-36 dimensions in the younger group (p<0.001). Not all dimensions were improved in the older group (p>0.05); however, the SF-36 scores were still comparable to age/sex matched values for the general population.	<80 group includes patients <65
10	Miao, 2018, Taiwan	International journal of nursing practice	Yun Jin Chen; Justine Lau	July 1, 2023; July 1, 2023	Eligibility confirmed	Cohort study	overall - 71.82 ± 9.87	overall - 72, 68.6%	overall - 33, 31.4%	N/A	N/A	N/A	Overall - 59, 56.2%	N/A	105	N/A	multi	THR and TKR (data is combined for both types)	elective	eq-5d-3l	Preop, 6 weeks postop, 3 months postop, 6 months postop	<65 years - 0.12 ± 0.27 66-75 years - 0.19 ± 0.37 >75 years - 0.23 ± 0.35	6 weeks postop: <65 years - 0.80 ± 0.24 66-75 years - 0.87 ± 0.22 >75 years - 0.77 ± 0.35 3 months postop: <65 years - 0.59 ± 0.26 66-75 years - 0.71 ± 0.27 >75 years - 0.59 ± 0.36 6 months postop: <65 years - 0.12 ± 0.27 66-75 years - 0.19 ± 0.37 >75 years - 0.23 ± 0.35	Repeated measures ANOVA was conducted for EQ-5D data. Post hoc t-tests for multiple comparisons was performed to follow up significance. Significance: p<0.05.	Study showed no signifiant effects of age on EQ-5D
11	Tadros, 2018, UK	Knee surgery, sports traumatology, arthroscopy	Yun Jin Chen; Justine Lau	July 1, 2023; July 1, 2023	Eligibility confirmed	Cohort	overall: 70.7 ± 7.1 60-69 - 64.25 ± 1.7 70-79 - 74.2 ± 1.7 80-89 – 83.25 ± 2.0	60-69 - 74 70-79 - 74 80-89 - 32	60-69 - 114 70-79 - 75 80-89 - 26	Mean BMI (range): 60-69 - 30.3 (17-41) 70-79 - 28.9 (20-42) 80-89 - 27.1 (18-39)	60-69: ASA 1 - 19 ASA 2 - 111 ASA 3 - 24 70-79: ASA 1 - 20 ASA 2 - 88 ASA 3 - 14 80-89: ASA 1 - 0 ASA 2 - 36 ASA 3 - 10	N/A	N/A	60-69 - 3.7 ± 1.4 70-79 - 3.9 ± 1.7 80-89 - 4.5 ± 2.2	395	60-69 - 188 70-79 - 149 80-89 - 58	Single	partial knee replacement	elective	Eq-5d	preop, 1 year postop, 2 years postop	60-69 - 0.4 70-79 - 0.5 80-89 - 0.5	1 year postop: 60-69 - 0.8 70-79 - 0.8 80-89 - 0.8 2 years postop: 60-69 - 0.8 70-79 - 0.8 80-89 - 0.8	NOVA and post hoc tests were used to analyse knee scores amongst the groups. p < 0.05 was significant.	No significant differences were found in preop or postop scores when all three age groups were compared with each other	Only partial knee replacement, not TKR. Unsure whether QoL measure is Eq-5d-3l or eq-5d-5l
12	Williams, 2013, UK	The bone and joint journal	Yun Jin Chen; Justine Lau	July 1, 2023; July 1, 2023	Eligibility confirmed	Cohort	Overall - 71.4 ± 9.1	overall - 1494, 60.8% < 55 - 63, 58.3% 55-64 - 273, 55.8% 65-74 - 570, 60.8% 75-84 - 503, 63.5% ≥85 - 85, 65.4%	overall - 962, 39.2% < 55 - 45, 41.7% 55-64 - 216, 44.2% 65-74 - 367, 39.2% 75-84 - 289, 36.5% ≥85 - 45, 34.6%	overall - 28.9 ± 5.0 < 55 - 30.8 ± 6.7 55-64 - 30.3 ± 5.8 65-74 - 29.4 ± 4.9 75-84 - 28.0 ± 4.4 ≥85 - 25.6 ± 3.4	< 55 years: ASA 1 - 15, 23.1% ASA 2 - 44, 67.7% ASA 3 - 6, 9.2% ASA 4 - 0, 0% 55-64: ASA 1 - 70, 22.7% ASA 2 - 05, 66.3% ASA 3 - 34, 11.0% ASA 4 - 0, 0% 65-74: ASA 1 - 54, 9.3% ASA 2 - 430, 74,1% ASA 3 - 95, 16.4% ASA 4 - 1, 0.2% 75-84: ASA 1 - 30, 5.8% ASA 2 - 393, 75.7% ASA 3 - 93, 17.9% ASA 4 - 3, 0.6% ≥85: ASA 1 - 2, 2.1% ASA 2 - 75, 78.1% ASA 3 - 18, 18.8% ASA 4 - 1, 1.0%	N/A	N/A	N/A	2456	< 55 - 108 55-64 - 489 65-74 - 937 75-84 - 792 ≥85 - 130	Single	partial knee arthroplasty and total knee arthroplasty	Elective	EQ-5D	preop, 6 months postop, two years postop	< 55 - 0.36 ± 0.32 55-64 - 0.37 ± 0.33 65-74 - 0.43 ± 0.32 75-84 - 0.45 ± 0.31 ≥85 - 0.42 ± 0.31	6 months postop: < 55 - 0.69 ± 0.30 55-64 - 0.73 ± 0.24 65-74 - 0.74 ± 0.24 75-84 - 0.74 ± 0.22 ≥85 - 0.70 ± 0.26 2 years postop: < 55 - 0.76 ± 0.24 55-64 - 0.73 ± 0.29 65-74 - 0.76 ± 0.27 75-84 - 0.74 ± 0.24 ≥85 - 0.66 ± 0.27	Both linear and non-linear trends between age groups. To assess for linear trends, age was fitted as an ordinal variable in the regression models. A likelihood ratio test was used for evidence of non-linear trends, comparing a model with age as a categorical variable to a model with age as an ordinal variable. significance is p<0.05	No significant difference in EQ-5D scores between the age groups was seen at six months (p = 0.590) or two years post-operatively (p = 0.260). No difference in post-operative change in scores between TKR and UKR was evident at either six months (p = 0.115) or two years (p = 0.725).	Partial knee replacement and total knee replacement is included in study. No significant difference in post-operative timepoints was noted between partial and total knee replacement.

## Sheet: Absolute Diff
	Pre-op	SD	3 mo	SD	12 mo	SD	24 mo	SD		3 mo	SD	12 mo	SD	24 mo	SD
Aalund, 2017	0.63	0.2	0.89	0.14	0.9	0.14				0.26	0.244131	0.27	0.244131
	0.52	0.23	0.81	0.15	0.82	0.15				0.29	0.274591	0.3	0.274591
Anderson, 2022	0.46	0.23			0.92	0.2						0.46	0.304795
	0.47	0.24			0.79	0.29						0.32	0.376431
Clement, 2022	0.32	0.11	0.82	0.17	0.84	0.19	0.66	0.14		0.5	0.202485	0.52	0.219545	0.34	0.178045
	0.46	0.23	0.63	0.13	0.79	0.22	0.6	0.1		0.17	0.264197	0.33	0.318277	0.14	0.250799
Gordon, 2014	0.76	0.13			0.9	0.12						0.14	0.176918
	0.73	0.13			0.87	0.14						0.14	0.19105
Miao, 2018	0.19	0.37	0.71	0.27						0.52	0.458039
	0.23	0.35	0.59	0.36						0.36	0.502096
Tadros, 2018	0.5				0.8		0.8					0.3		0.3
	0.5				0.8		0.8					0.3		0.3
Williams, 2013	0.43	0.32					0.76	0.27						0.33	0.418688
	0.45	0.31					0.73	0.25						0.28	0.398246
MCS	Pre-op	SD	6 mo	SD	12 mo	SD	24 mo	SD		6 mo	SD	12 mo	SD	24 mo	SD
Alentorn-Gelib, 2013	46.6	15			47.9	13						1.3	19.8494
	49.9	14			48.6	13						-1.3	19.105
Ayers, 2022	52.5	11.8			55.4	8.7						2.9	14.6605
	51.3	11.8			54.1	9.8						2.8	15.3388
Goh, 2020	52.4	10.3	54.1	10.4			55.5	10.2		1.7	14.6373			3.1	14.4959
	52.2	10.3	55.3	9.9			55	10.2		3.1	14.2864			2.8	14.4959
Jones, 2001	54	10	54	10						0	14.1421
	50	14	51	14						1	19.799
	50	11	53	11						3	15.5563
	51	11	51	11						0	15.5563
Goh, 2021	55	8.2					53.8	8						-1.2	11.456
	52.8	9.7					53.1	14.2						0.3	17.1968
PCS	Pre-op	SD	6 mo	SD	12 mo	SD	24 mo	SD		6 mo	SD	12 mo	SD	24 mo	SD
Alentorn-Gelib, 2013	32.1	7			44.2	9						12.1	11.4018
	30.8	9			39.9	7						9.1	11.4018
Ayers, 2022	31.7	8.6			45.6	9.9						13.9	13.1137
	31.2	8.3			42.3	10.3						11.1	13.228
Goh, 2020	29.5	10.5	45.2	11.4			48.1	10		15.7	15.4987			18.6	14.5
	29.5	9.9	42.3	11.3			45.2	11.1		12.8	15.0233			15.7	14.8735
Jones, 2001	26	6	38	11						12	12.53
	22	5	35	11						13	12.083
	26	8	35	10						9	12.8062
	25	7	32	10						7	12.2066
Goh, 2021	35.4	8.7					44.9	9.2						9.5	12.6621
	34.4	9.6					39.4	14.1						5	17.0578

## Sheet: median to mean
Mean estimations
	Preop	Postop
Anderson, 2022, Germany	60-69 years - 0.503 ± 0.240 70-79 years - 0.464 ± 0.234 ≥80 - 0.466 ± 0.240	60-69 years - 0.917 ± 0.186 70-79 years - 0.916 ± 0.188 ≥80 - 0.792 ± 0.293
Gordon, 2014, Sweden	≤50 - 0.710 ± 0.148 51-60 - 0.700 ± 0.126 61-70 - 0.730 ± 0.126 71-80 - 0.760 ± 0.126 81-85 - 0.730 ± 0.126 >85 - 0.713 ± 0.126	≤50 - 0.923 ± 0.074 51-60 - 0.910 ± 0.104 61-70 - 0.913 ± 0.096 71-80 - 0.897 ± 0.119 81-85 - 0.870 ± 0.148 >85 - 0.857 ± 0.119

## Sheet: Clement 2022
	Preop	3 months	12 months	24 months	60 months
Eq-5d-5l	<65 - 0.29 ± 0.12 65-74 - 0.32 ± 0.11 ≥75 - 0.46 ± 0.23	<65 - 0.79 ± 0.16 65-74 - 0.82 ± 0.17 ≥75 - 0.63 ± 0.13	<65 - 0.66 ± 0.14 65-74 - 0.84 ± 0.19 ≥75 - 0.79 ± 0.22	<65 - 0.84 ± 0.22 65-74 - 0.66 ± 0.14 ≥75 - 0.60 ± 0.13	<65 - 0.83 ± 0.20 65-74 - 0.77 ± 0.22 ≥75 - 0.81 ± 0.14
SF-36
Physical function	<65 - 22.7 ± 15.4 65-74 - 28.1 ± 20.2 ≥75 - 19.3 ± 18.0	<65 - 63.8 ± 26.1 65-74 - 65.3.1 ± 25.1 ≥75 - 47.1 ± 24.6	<65 - 74.2 ± 27.7 65-74 - 63.4 ± 30.3 ≥75 - 50.5 ± 31.4	<65 - 72.7 ± 28.0 65-74 - 64.5 ± 30.0 ≥75 - 54.2 ± 29.1	<65 - 73.1 ± 31.4 65-74 - 59.0 ± 31.7 ≥75 - 62.5 ± 29.1
Physical role	<65 - 27.2 ± 24.3 65-74 - 30.7 ± 26.5 ≥75 - 30.1 ± 25.3	<65 - 57.6 ± 28.6 65-74 - 58.9 ± 26.8 ≥75 - 52.3 ± 26.7	<65 - 79.1 ± 28.6 65-74 - 70.6 ± 29.9 ≥75 - 59.4 ± 32.3	<65 - 77.7 ± 31.1 65-74 - 65.6 ± 34.4 ≥75 - 59.0 ± 33.5	<65 - 79.6 ± 31.1 65-74 - 66.5 ± 31.2 ≥75 - 62.5 ± 29.1
Bodily pain	<65 - 20.4 ± 13.1 65-74 - 30.2 ± 22.0 ≥75 - 28.1 ± 20.2	<65 - 58.8 ± 24.0 65-74 - 67.8 ± 21.0 ≥75 - 63.3 ± 22.8	<65 - 70.9 ± 27.1 65-74 - 67.1 ± 25.40 ≥75 - 62.9 ± 29.5	<65 - 68.4 ± 30.1 65-74 - 63.5 ± 27.1 ≥75 - 58.7 ± 28.8	<65 - 70.7 ± 31.1 65-74 - 66.5 ± 31.2 ≥75 - 67.0 ± 29.1
General health	<65 - 57.7 ± 24.8 65-74 - 67.6.3 ± 24.8 ≥75 - 62.6 ± 19.4	<65 - 71.2 ± 20.3 65-74 - 72.6 ± 17.0 ≥75 - 69.0 ± 14.2	<65 - 67.2 ± 22.6 65-74 - 65.0 ± 23.1 ≥75 - 67.9 ± 17.6	<65 - 68.6 ± 24.6 65-74 - 68.5 ± 22.8 ≥75 - 65.2 ± 22.0	<65 - 74.2 ± 29.0 65-74 - 70.8 ± 23.5 ≥75 - 69.1 ± 20.6
Vitality	<65 - 33.2 ± 22.9 65-74 - 45.8 ± 23.1 ≥75 - 40.2 ± 21.9	<65 - 53.4 ± 21.5 65-74 - 59.0 ± 21.5 ≥75 -53.0 ± 17.9	<65 - 63.4 ± 23.1 65-74 - 58.2 ± 21.5 ≥75 -54.0 ± 23.6	<65 - 63.5 ± 22.6 65-74 - 62.9 ± 21.3 ≥75 -56.2 ± 19.7	<65 - 64.8 ± 22.3 65-74 - 58.7 ± 23.7 ≥75 -52.9 ± 20.1
Social function	<65 - 45.8 ± 26.7 65-74 - 54.3 ± 31.2 ≥75 - 45.1 ± 29.4	<65 - 76.9 ± 27.6 65-74 - 80.5 ± 27.9 ≥75 - 70.8 ± 30.4	<65 - 83.8 ± 27.3 65-74 - 84.2 ± 26.0 ≥75 - 72.6 ± 32.9	<65 - 82.1 ± 27.2 65-74 - 80.4 ± 30.0 ≥75 - 72.9 ± 31.7	<65 - 89.8 ± 20.3 65-74 - 87.1 ± 19.6 ≥75 - 82.2 ± 23.1
Emotional role	<65 - 64.3 ± 32.5 65-74 - 67.1.3 ± 38.4 ≥75 - 59.8 ± 37.8	<65 - 75.6 ± 30.8 65-74 - 81.7 ± 27.3 ≥75 - 73.8 ± 29.4	<65 - 90.7 ± 18.5 65-74 - 85.6 ± 25.5 ≥75 - 79.2 ± 27.7	<65 - 85.4 ± 27.9 65-74 - 80.3 ± 31.9 ≥75 - 74.6 ± 29.5	<65 - 93.5 ± 17.6 65-74 - 85.7 ± 24.2 ≥75 - 85.1 ± 15.2
Mental health	<65 - 64.2 ± 21.4 65-74 - 71.8 ± 20.3 ≥75 - 70.0 ± 20.0	<65 - 72.7 ± 19.7 65-74 - 78.5 ± 18.5 ≥75 - 75.9 ± 16.0	<65 - 77.9 ± 20.9 65-74 - 79.3 ± 16.7 ≥75 - 76.4 ± 18.6	<65 - 78.1 ± 15.4 65-74 - 77.5 ± 18.7 ≥75 - 77.2 ± 17.3	<65 - 81.8 ± 15.8 65-74 - 80.9 ± 19.5 ≥75 - 80.3 ± 15.2

## Sheet: Gjertsen 2016
	Data given as % of particiants in each score level
	Preop			4 months postop			12 months postop
	<70	70-79	80+	<70	70-79	80+	<70	70-79	80+
Mobility
Level 1 (%)	75.5	66.5	55.1	29.6	23	13.9	43.8	34.7	23.7
Level 2 (%)	23.3	32.6	43.8	69.2	75.1	82.1	55.1	63.4	71.6
Level 3 (%)	1.2	0.9	1.2	1.2	7.9	4.1	1.1	1.9	4.7
Self-care
Level 1 (%)	88.4	82.1	70.7	69.6	61.1	41	76.9	67.2	47.7
Level 2 (%)	9.5	14.8	23.4	27.6	32.8	44.3	20.6	27.3	38.2
Level 3 (%)	2.2	3.1	5.9	2.8	6.1	14.7	2.5	5.5	14.1
Usual activities
Level 1 (%)	75.3	66.9	50.3	37.1	31	17.4	48.6	39.2	23.4
Level 2 (%)	18.8	26.2	36.7	52.5	54.3	55	43.6	48	48.4
Level 3 (%)	5.9	6.9	12.9	10.4	14.7	27.5	7.8	12.8	28.2
Pain / discomfort
Level 1 (%)	70.5	63.7	58.3	20.8	25.6	27	27.2	34.2	37.3
Level 2 (%)	23.5	31.4	36.9	69.7	65.6	64	64.6	59	56.1
Level 3 (%)	6.1	4.9	4.8	9.5	8.8	9	8.2	6.8	6.6
Anxiety / depression
Level 1 (%)	81.3	76.4	69.6	71	65	58	72.1	65.5	58.7
Level 2 (%)	16.4	21	27.5	25.8	30.7	37.3	25	31.2	37.4
Level 3 (%)	2.3	2.6	2.9	3.3	4.3	4.7	2.9	3.3	3.9
* Pearson chi-squared test

## Sheet: Nilsdotter 2002
	mean ± SD
	Preoperative		12 months postoperative
SF-36 subscale	≤72 years	>72 years - 59	≤72 years	>72 years - 59
Physical function	30.8 ± 20.4	32.2 ± 21.5	70.6 ± 20.7	56.6 ± 27.9
Role - physical	15.4 ± 28.6	7.3 ± 19.3	68.4 ± 38.8	45.3 ± 43.4
Bodily Pain	32.1 ± 16.7	31.6 ± 14.3	79.6 ± 20.1	70.7 ± 26.5
General health	72.7 ± 19.9	66.3 ± 18.3	74.7 ± 22.0	67.4 ± 20.4
Vitality	50.7 ± 21.9	46.5 ± 21.6	76.9 ± 21.5	66.3 ± 22.6
Socail function	69.3 ± 25.9	63.5 ± 26.1	90.3 ± 20.1	81.4 ± 24.0
Role - emotiona	46.8 ± 45.8	32.6 ± 42.8	82.4 ± 32.0	57.8 ± 43.5
Mental health	72.9 ± 21.1	66.1 ± 17.9	87.4 ± 15.5	77.3 ± 18.6

## Sheet: Rolfson 2011
		Given as "Mean (SD)"
	<30 years	Preop EQ-5D-3L	1 year Postop EQ-5D-3L
	female	0.24 (0.30)	0.72 (0.26)
	male	0.25 (0.30)	0.69 (0.23)
	30-39 years
	female	0.28 (0.32	0.74 (0.32)
	male	0.39 (0.32)	0.77 (0.26)
	40-49 years
	female	0.29 (0.31)	0.76 (0.27)
	male	0.40 (0.31)	0.83 (0.25)
	50-59 years
	female	0.33 (0.31)	0.75 (0.27)
	male	0.43 (0.31)	0.80 (0.25)
	60-69 years
	female	0.38 (0.32)	0.78 (0.24)
	male	0.46 (0.30)	0.82 (0.22)
	70-79 years
	female	0.39 (0.31)	0.76 (0.24)
	male	0.48 (0.30)	0.81 (0.22)
	80-89 years
	female	0.35 (0.32)	0.72 (0.25)
	male	0.45 (0.31)	0.76 (0.23)
	≥90 years
	female	0.23 (0.31)	0.65 (0.24)
	male	0.37 (0.31)	0.68 (0.30)

## Sheet: Tiwari 2019
SF-36 scores for TKA patients with a fixed-bearing implant					SF-36 scores for TKA patients with a mobile-bearing implant
		Age groups					Age groups
	SF-36 component	<68 y	≥ 68 y			SF-36 component	<68 y	≥ 68 y
Preop					Preop
	PCS	31.2 (1.0)	27.5 (0.7)			PCS	29.2 (1.3)	29.5 (0.8)
	MCS	39.8 (2.4)	45.5 (1.9)			MCS	41.8 (1.5)	40.6 (1.8)
postop 6 mo					postop 6 mo
	PCS	44.6 (1.7)	39.2 (1.2)			PCS	39.9 (1.6)	42.0 (1.4)
	MCS	45.7 (2.6)	46.5 (1.9)			MCS	47.0 (1.9)	47.7 (1.9)
postop 1 y					postop 1 y
	PCS	48.1 (1.1)	41.8 (1.1)			PCS	46.6 (1.2)	45.8 (1.4)
	MCS	48.2 (1.9)	46.9 (1.9)			MCS	48.9 (1.5)	51.4 (1.6)
Postop 2 y					Postop 2 y
	PCS	46.8 (1.3)	45.1 (1.4)			PCS	43.2 (1.3)	44.7 (1.3)
	MCS	49.0 (2.2)	47.1 (2.0)			MCS	46.8 (1.8)	52.6 (1.5)
Postop 5 y					Postop 5 y
	PCS	44.5 (1.9)	36.5 (2.2)			PCS	45.3 (1.2)	40.7 (1.2)
	MCS	44.1 (2.2)	43.2 (2.6)			MCS	50.3 (1.8)	43.4 (2.0)
